# Supplementary material for: Genome-Wide Comparative Analysis of Heat Shock Transcription Factors Provides Novel Insights for Evolutionary History and Expression Characterization in Cotton Diploid and Tetraploid Genomes
Source: Front Genet. 2021 Jun 8;12:658847. doi: 10.3389/fgene.2021.658847 (PMC8217870; doi:10.3389/fgene.2021.658847)
Supplement: Supplementary File 2 — Collinear analysis between G. herbaceum (A1), G. arboreum (A2) and G. hirsutum (AD1) A genomes, as well as between in G. raimondii (D5) genome and G. hirsutum (AD1) D genome. A1-AD1A.collinearity sheet represented for the collinear gene pairs between G. herbaceum (A1) and G. hirsutum (AD1) A genomes; A2-AD1A.collinearity sheet represented for the collinear gene pairs between G. arboreum (A2) and G. hirsutum (AD1) A genomes; and D5-AD1D.collinearity sheet represented for the collinear gene pairs between in G. raimondii (D5) genome and G. hirsutum (AD1) D genome. [file Table_2.XLSX]

## Sheet: A1-AD1A.collinearity
############### Parameters ###############
# MATCH_SCORE: 50
# MATCH_SIZE: 5
# GAP_PENALTY: -1
# OVERLAP_WINDOW: 5
# E_VALUE: 1e-05
# MAX GAPS: 25
############### Statistics ###############
# Number of collinear genes: 59859, Percentage: 72.72
# Number of all genes: 82319
##########################################
## Alignment 0: score=43024.0 e_value=0 N=875 A01&Chr01 plus
0- 0:	Ghi_A01G00016	Ghe01G00010	1e-100
0- 1:	Ghi_A01G00021	Ghe01G00020	0
0- 2:	Ghi_A01G00026	Ghe01G00040	0
0- 3:	Ghi_A01G00031	Ghe01G00050	0
0- 4:	Ghi_A01G00036	Ghe01G00060	0
0- 5:	Ghi_A01G00041	Ghe01G00080	1e-40
0- 6:	Ghi_A01G00046	Ghe01G00090	4e-131
0- 7:	Ghi_A01G00051	Ghe01G00100	0
0- 8:	Ghi_A01G00056	Ghe01G00110	0
0- 9:	Ghi_A01G00061	Ghe01G00120	3e-116
0- 10:	Ghi_A01G00066	Ghe01G00130	0
0- 11:	Ghi_A01G00071	Ghe01G00140	0
0- 12:	Ghi_A01G00076	Ghe01G00150	0
0- 13:	Ghi_A01G00081	Ghe01G00160	1e-94
0- 14:	Ghi_A01G00086	Ghe01G00170	0
0- 15:	Ghi_A01G00091	Ghe01G00180	4e-111
0- 16:	Ghi_A01G00101	Ghe01G00200	2e-152
0- 17:	Ghi_A01G00106	Ghe01G00210	0
0- 18:	Ghi_A01G00111	Ghe01G00220	0
0- 19:	Ghi_A01G00116	Ghe01G00230	0
0- 20:	Ghi_A01G00121	Ghe01G00240	0
0- 21:	Ghi_A01G00126	Ghe01G00250	3e-150
0- 22:	Ghi_A01G00136	Ghe01G00260	0
0- 23:	Ghi_A01G00141	Ghe01G00270	0
0- 24:	Ghi_A01G00156	Ghe01G00290	0
0- 25:	Ghi_A01G00161	Ghe01G00300	2e-17
0- 26:	Ghi_A01G00166	Ghe01G00310	7e-145
0- 27:	Ghi_A01G00171	Ghe01G00320	0
0- 28:	Ghi_A01G00176	Ghe01G00330	0
0- 29:	Ghi_A01G00181	Ghe01G00340	0
0- 30:	Ghi_A01G00186	Ghe01G00350	0
0- 31:	Ghi_A01G00196	Ghe01G00370	0
0- 32:	Ghi_A01G00201	Ghe01G00380	0
0- 33:	Ghi_A01G00206	Ghe01G00390	7e-159
0- 34:	Ghi_A01G00211	Ghe01G00410	0
0- 35:	Ghi_A01G00216	Ghe01G00430	2e-141
0- 36:	Ghi_A01G00221	Ghe01G00440	0
0- 37:	Ghi_A01G00231	Ghe01G00470	3e-77
0- 38:	Ghi_A01G00236	Ghe01G00480	0
0- 39:	Ghi_A01G00241	Ghe01G00490	0
0- 40:	Ghi_A01G00246	Ghe01G00500	0
0- 41:	Ghi_A01G00251	Ghe01G00510	0
0- 42:	Ghi_A01G00256	Ghe01G00520	5e-80
0- 43:	Ghi_A01G00261	Ghe01G00530	1e-68
0- 44:	Ghi_A01G00271	Ghe01G00550	0
0- 45:	Ghi_A01G00276	Ghe01G00560	7e-91
0- 46:	Ghi_A01G00281	Ghe01G00570	0
0- 47:	Ghi_A01G00291	Ghe01G00590	1e-179
0- 48:	Ghi_A01G00296	Ghe01G00600	0
0- 49:	Ghi_A01G00301	Ghe01G00610	1e-81
0- 50:	Ghi_A01G00306	Ghe01G00620	0
0- 51:	Ghi_A01G00311	Ghe01G00630	9e-157
0- 52:	Ghi_A01G00316	Ghe01G00640	5e-25
0- 53:	Ghi_A01G00321	Ghe01G00680	0
0- 54:	Ghi_A01G00326	Ghe01G00700	0
0- 55:	Ghi_A01G00331	Ghe01G00710	0
0- 56:	Ghi_A01G00336	Ghe01G00720	0
0- 57:	Ghi_A01G00346	Ghe01G00740	0
0- 58:	Ghi_A01G00351	Ghe01G00750	7e-60
0- 59:	Ghi_A01G00356	Ghe01G00760	0
0- 60:	Ghi_A01G00361	Ghe01G00770	0
0- 61:	Ghi_A01G00366	Ghe01G00780	8e-175
0- 62:	Ghi_A01G00371	Ghe01G00790	7e-103
0- 63:	Ghi_A01G00376	Ghe01G00800	0
0- 64:	Ghi_A01G00381	Ghe01G00810	0
0- 65:	Ghi_A01G00386	Ghe01G00820	0
0- 66:	Ghi_A01G00391	Ghe01G00830	9e-137
0- 67:	Ghi_A01G00396	Ghe01G00840	0
0- 68:	Ghi_A01G00406	Ghe01G00870	0
0- 69:	Ghi_A01G00411	Ghe01G00880	2e-166
0- 70:	Ghi_A01G00421	Ghe01G00890	0
0- 71:	Ghi_A01G00426	Ghe01G00900	6e-175
0- 72:	Ghi_A01G00431	Ghe01G00920	2e-85
0- 73:	Ghi_A01G00436	Ghe01G00940	0
0- 74:	Ghi_A01G00441	Ghe01G00950	2e-32
0- 75:	Ghi_A01G00446	Ghe01G00970	0
0- 76:	Ghi_A01G00451	Ghe01G00980	0
0- 77:	Ghi_A01G00456	Ghe01G00990	0
0- 78:	Ghi_A01G00461	Ghe01G01000	1e-68
0- 79:	Ghi_A01G00466	Ghe01G01010	6e-23
0- 80:	Ghi_A01G00471	Ghe01G01020	2e-14
0- 81:	Ghi_A01G00476	Ghe01G01060	0
0- 82:	Ghi_A01G00481	Ghe01G01070	0
0- 83:	Ghi_A01G00491	Ghe01G01080	0
0- 84:	Ghi_A01G00496	Ghe01G01090	0
0- 85:	Ghi_A01G00501	Ghe01G01100	0
0- 86:	Ghi_A01G00521	Ghe01G01140	0
0- 87:	Ghi_A01G00526	Ghe01G01150	0
0- 88:	Ghi_A01G00531	Ghe01G01160	0
0- 89:	Ghi_A01G00536	Ghe01G01170	0
0- 90:	Ghi_A01G00541	Ghe01G01180	1e-88
0- 91:	Ghi_A01G00546	Ghe01G01190	0
0- 92:	Ghi_A01G00556	Ghe01G01210	0
0- 93:	Ghi_A01G00576	Ghe01G01280	0
0- 94:	Ghi_A01G00601	Ghe01G01340	3e-41
0- 95:	Ghi_A01G00606	Ghe01G01540	0
0- 96:	Ghi_A01G00611	Ghe01G01550	0
0- 97:	Ghi_A01G00616	Ghe01G01560	0
0- 98:	Ghi_A01G00621	Ghe01G01570	0
0- 99:	Ghi_A01G00626	Ghe01G01580	0
0-100:	Ghi_A01G00631	Ghe01G01590	0
0-101:	Ghi_A01G00636	Ghe01G01610	0
0-102:	Ghi_A01G00641	Ghe01G01620	0
0-103:	Ghi_A01G00646	Ghe01G01640	0
0-104:	Ghi_A01G00651	Ghe01G01650	3e-111
0-105:	Ghi_A01G00656	Ghe01G01660	3e-86
0-106:	Ghi_A01G00661	Ghe01G01670	0
0-107:	Ghi_A01G00666	Ghe01G01680	5e-68
0-108:	Ghi_A01G00671	Ghe01G01690	7e-82
0-109:	Ghi_A01G00676	Ghe01G01700	0
0-110:	Ghi_A01G00681	Ghe01G01720	0
0-111:	Ghi_A01G00686	Ghe01G01730	0
0-112:	Ghi_A01G00691	Ghe01G01740	0
0-113:	Ghi_A01G00696	Ghe01G01760	5e-96
0-114:	Ghi_A01G00706	Ghe01G01770	0
0-115:	Ghi_A01G00711	Ghe01G01780	1e-106
0-116:	Ghi_A01G00716	Ghe01G01790	2e-172
0-117:	Ghi_A01G00721	Ghe01G01800	0
0-118:	Ghi_A01G00731	Ghe01G01840	3e-50
0-119:	Ghi_A01G00736	Ghe01G01850	2e-57
0-120:	Ghi_A01G00741	Ghe01G01860	0
0-121:	Ghi_A01G00746	Ghe01G01870	0
0-122:	Ghi_A01G00756	Ghe01G01880	0
0-123:	Ghi_A01G00761	Ghe01G01890	0
0-124:	Ghi_A01G00766	Ghe01G01900	2e-119
0-125:	Ghi_A01G00771	Ghe01G01910	0
0-126:	Ghi_A01G00776	Ghe01G01920	1e-149
0-127:	Ghi_A01G00781	Ghe01G01930	8e-102
0-128:	Ghi_A01G00786	Ghe01G01940	0
0-129:	Ghi_A01G00791	Ghe01G01950	0
0-130:	Ghi_A01G00796	Ghe01G01960	0
0-131:	Ghi_A01G00801	Ghe01G01970	2e-119
0-132:	Ghi_A01G00806	Ghe01G01980	0
0-133:	Ghi_A01G00811	Ghe01G01990	8e-162
0-134:	Ghi_A01G00826	Ghe01G02130	0
0-135:	Ghi_A01G00831	Ghe01G02140	7e-117
0-136:	Ghi_A01G00836	Ghe01G02150	0
0-137:	Ghi_A01G00841	Ghe01G02160	0
0-138:	Ghi_A01G00846	Ghe01G02170	5e-82
0-139:	Ghi_A01G00851	Ghe01G02180	0
0-140:	Ghi_A01G00861	Ghe01G02200	0
0-141:	Ghi_A01G00866	Ghe01G02210	0
0-142:	Ghi_A01G00871	Ghe01G02220	0
0-143:	Ghi_A01G00876	Ghe01G02230	1e-43
0-144:	Ghi_A01G00881	Ghe01G02240	0
0-145:	Ghi_A01G00886	Ghe01G02250	0
0-146:	Ghi_A01G00891	Ghe01G02270	0
0-147:	Ghi_A01G00896	Ghe01G02280	1e-162
0-148:	Ghi_A01G00901	Ghe01G02290	0
0-149:	Ghi_A01G00906	Ghe01G02300	9e-65
0-150:	Ghi_A01G00911	Ghe01G02310	0
0-151:	Ghi_A01G00916	Ghe01G02320	0
0-152:	Ghi_A01G00921	Ghe01G02330	0
0-153:	Ghi_A01G00926	Ghe01G02340	0
0-154:	Ghi_A01G00931	Ghe01G02350	0
0-155:	Ghi_A01G00936	Ghe01G02360	0
0-156:	Ghi_A01G00941	Ghe01G02370	6e-83
0-157:	Ghi_A01G00946	Ghe01G02380	0
0-158:	Ghi_A01G00956	Ghe01G02390	2e-129
0-159:	Ghi_A01G00961	Ghe01G02400	1e-93
0-160:	Ghi_A01G00966	Ghe01G02410	0
0-161:	Ghi_A01G00971	Ghe01G02420	3e-54
0-162:	Ghi_A01G00976	Ghe01G02430	0
0-163:	Ghi_A01G00981	Ghe01G02440	3e-163
0-164:	Ghi_A01G00986	Ghe01G02450	0
0-165:	Ghi_A01G00996	Ghe01G02470	0
0-166:	Ghi_A01G01001	Ghe01G02480	0
0-167:	Ghi_A01G01006	Ghe01G02490	0
0-168:	Ghi_A01G01026	Ghe01G02500	0
0-169:	Ghi_A01G01031	Ghe01G02510	5e-150
0-170:	Ghi_A01G01036	Ghe01G02520	0
0-171:	Ghi_A01G01046	Ghe01G02530	0
0-172:	Ghi_A01G01051	Ghe01G02540	0
0-173:	Ghi_A01G01056	Ghe01G02550	2e-131
0-174:	Ghi_A01G01066	Ghe01G02570	0
0-175:	Ghi_A01G01071	Ghe01G02580	0
0-176:	Ghi_A01G01076	Ghe01G02590	6e-103
0-177:	Ghi_A01G01081	Ghe01G02600	3e-114
0-178:	Ghi_A01G01086	Ghe01G02610	0
0-179:	Ghi_A01G01091	Ghe01G02640	3e-104
0-180:	Ghi_A01G01096	Ghe01G02650	0
0-181:	Ghi_A01G01101	Ghe01G02660	0
0-182:	Ghi_A01G01106	Ghe01G02670	0
0-183:	Ghi_A01G01111	Ghe01G02680	7e-133
0-184:	Ghi_A01G01116	Ghe01G02700	4e-111
0-185:	Ghi_A01G01121	Ghe01G02710	4e-174
0-186:	Ghi_A01G01136	Ghe01G02730	4e-150
0-187:	Ghi_A01G01141	Ghe01G02740	0
0-188:	Ghi_A01G01146	Ghe01G02750	1e-141
0-189:	Ghi_A01G01151	Ghe01G02760	4e-92
0-190:	Ghi_A01G01156	Ghe01G02770	0
0-191:	Ghi_A01G01161	Ghe01G02780	0
0-192:	Ghi_A01G01166	Ghe01G02790	9e-134
0-193:	Ghi_A01G01176	Ghe01G02830	6e-54
0-194:	Ghi_A01G01186	Ghe01G02840	9e-86
0-195:	Ghi_A01G01191	Ghe01G02850	0
0-196:	Ghi_A01G01206	Ghe01G02860	0
0-197:	Ghi_A01G01216	Ghe01G02880	0
0-198:	Ghi_A01G01221	Ghe01G02890	0
0-199:	Ghi_A01G01251	Ghe01G02990	0
0-200:	Ghi_A01G01256	Ghe01G03000	1e-142
0-201:	Ghi_A01G01261	Ghe01G03010	4e-79
0-202:	Ghi_A01G01266	Ghe01G03020	3e-166
0-203:	Ghi_A01G01271	Ghe01G03030	1e-85
0-204:	Ghi_A01G01276	Ghe01G03040	0
0-205:	Ghi_A01G01281	Ghe01G03050	0
0-206:	Ghi_A01G01286	Ghe01G03060	3e-162
0-207:	Ghi_A01G01291	Ghe01G03070	0
0-208:	Ghi_A01G01301	Ghe01G03080	0
0-209:	Ghi_A01G01306	Ghe01G03090	0
0-210:	Ghi_A01G01311	Ghe01G03100	0
0-211:	Ghi_A01G01316	Ghe01G03110	0
0-212:	Ghi_A01G01326	Ghe01G03130	4e-78
0-213:	Ghi_A01G01331	Ghe01G03140	6e-37
0-214:	Ghi_A01G01341	Ghe01G03160	0
0-215:	Ghi_A01G01346	Ghe01G03170	9e-72
0-216:	Ghi_A01G01351	Ghe01G03190	0
0-217:	Ghi_A01G01356	Ghe01G03200	0
0-218:	Ghi_A01G01361	Ghe01G03210	6e-38
0-219:	Ghi_A01G01366	Ghe01G03220	0
0-220:	Ghi_A01G01371	Ghe01G03230	0
0-221:	Ghi_A01G01376	Ghe01G03240	3e-143
0-222:	Ghi_A01G01381	Ghe01G03250	0
0-223:	Ghi_A01G01386	Ghe01G03260	3e-140
0-224:	Ghi_A01G01391	Ghe01G03270	7e-124
0-225:	Ghi_A01G01401	Ghe01G03290	6e-41
0-226:	Ghi_A01G01406	Ghe01G03300	0
0-227:	Ghi_A01G01411	Ghe01G03310	0
0-228:	Ghi_A01G01416	Ghe01G03320	0
0-229:	Ghi_A01G01421	Ghe01G03330	0
0-230:	Ghi_A01G01436	Ghe01G03340	1e-34
0-231:	Ghi_A01G01441	Ghe01G03360	0
0-232:	Ghi_A01G01446	Ghe01G03370	0
0-233:	Ghi_A01G01451	Ghe01G03380	0
0-234:	Ghi_A01G01456	Ghe01G03390	4e-48
0-235:	Ghi_A01G01461	Ghe01G03400	0
0-236:	Ghi_A01G01466	Ghe01G03410	0
0-237:	Ghi_A01G01471	Ghe01G03420	0
0-238:	Ghi_A01G01476	Ghe01G03430	0
0-239:	Ghi_A01G01481	Ghe01G03440	0
0-240:	Ghi_A01G01486	Ghe01G03450	2e-123
0-241:	Ghi_A01G01491	Ghe01G03460	1e-96
0-242:	Ghi_A01G01496	Ghe01G03470	0
0-243:	Ghi_A01G01501	Ghe01G03480	0
0-244:	Ghi_A01G01506	Ghe01G03490	0
0-245:	Ghi_A01G01511	Ghe01G03500	0
0-246:	Ghi_A01G01516	Ghe01G03700	0
0-247:	Ghi_A01G01521	Ghe01G03740	7e-101
0-248:	Ghi_A01G01526	Ghe01G03750	5e-104
0-249:	Ghi_A01G01531	Ghe01G03760	0
0-250:	Ghi_A01G01536	Ghe01G03770	0
0-251:	Ghi_A01G01541	Ghe01G03780	0
0-252:	Ghi_A01G01546	Ghe01G03790	0
0-253:	Ghi_A01G01551	Ghe01G03800	0
0-254:	Ghi_A01G01561	Ghe01G03820	0
0-255:	Ghi_A01G01566	Ghe01G03830	0
0-256:	Ghi_A01G01571	Ghe01G03840	0
0-257:	Ghi_A01G01591	Ghe01G03890	0
0-258:	Ghi_A01G01611	Ghe01G03930	2e-151
0-259:	Ghi_A01G01616	Ghe01G03940	1e-171
0-260:	Ghi_A01G01621	Ghe01G03950	6e-61
0-261:	Ghi_A01G01626	Ghe01G03960	0
0-262:	Ghi_A01G01631	Ghe01G03970	0
0-263:	Ghi_A01G01641	Ghe01G04010	0
0-264:	Ghi_A01G01646	Ghe01G04020	1e-74
0-265:	Ghi_A01G01666	Ghe01G04040	0
0-266:	Ghi_A01G01671	Ghe01G04050	0
0-267:	Ghi_A01G01676	Ghe01G04060	2e-75
0-268:	Ghi_A01G01681	Ghe01G04070	0
0-269:	Ghi_A01G01686	Ghe01G04080	0
0-270:	Ghi_A01G01691	Ghe01G04100	0
0-271:	Ghi_A01G01696	Ghe01G04130	1e-48
0-272:	Ghi_A01G01701	Ghe01G04140	0
0-273:	Ghi_A01G01706	Ghe01G04150	2e-169
0-274:	Ghi_A01G01711	Ghe01G04160	5e-52
0-275:	Ghi_A01G01716	Ghe01G04170	1e-53
0-276:	Ghi_A01G01746	Ghe01G04190	3e-51
0-277:	Ghi_A01G01751	Ghe01G04200	0
0-278:	Ghi_A01G01756	Ghe01G04210	4e-104
0-279:	Ghi_A01G01761	Ghe01G04220	8e-104
0-280:	Ghi_A01G01766	Ghe01G04230	3e-53
0-281:	Ghi_A01G01796	Ghe01G04310	1e-25
0-282:	Ghi_A01G01811	Ghe01G04340	0
0-283:	Ghi_A01G01816	Ghe01G04350	1e-84
0-284:	Ghi_A01G01821	Ghe01G04360	0
0-285:	Ghi_A01G01826	Ghe01G04370	0
0-286:	Ghi_A01G01831	Ghe01G04380	1e-70
0-287:	Ghi_A01G01851	Ghe01G04450	2e-51
0-288:	Ghi_A01G01856	Ghe01G04460	4e-35
0-289:	Ghi_A01G01871	Ghe01G04520	7e-81
0-290:	Ghi_A01G01881	Ghe01G04540	1e-119
0-291:	Ghi_A01G01886	Ghe01G04620	5e-125
0-292:	Ghi_A01G01891	Ghe01G04630	0
0-293:	Ghi_A01G01896	Ghe01G04640	0
0-294:	Ghi_A01G01901	Ghe01G04650	0
0-295:	Ghi_A01G01911	Ghe01G04670	0
0-296:	Ghi_A01G01916	Ghe01G04680	0
0-297:	Ghi_A01G01921	Ghe01G04690	0
0-298:	Ghi_A01G01931	Ghe01G04710	3e-124
0-299:	Ghi_A01G01936	Ghe01G04720	0
0-300:	Ghi_A01G01946	Ghe01G04760	9e-24
0-301:	Ghi_A01G01956	Ghe01G04880	0
0-302:	Ghi_A01G01961	Ghe01G04890	2e-69
0-303:	Ghi_A01G01971	Ghe01G04900	0
0-304:	Ghi_A01G01976	Ghe01G04910	0
0-305:	Ghi_A01G01981	Ghe01G04940	1e-96
0-306:	Ghi_A01G01986	Ghe01G04980	0
0-307:	Ghi_A01G01991	Ghe01G04990	0
0-308:	Ghi_A01G02001	Ghe01G05020	4e-140
0-309:	Ghi_A01G02006	Ghe01G05040	3e-61
0-310:	Ghi_A01G02111	Ghe01G05060	4e-26
0-311:	Ghi_A01G02146	Ghe01G05070	7e-52
0-312:	Ghi_A01G02256	Ghe01G05330	1e-64
0-313:	Ghi_A01G02261	Ghe01G05390	1e-53
0-314:	Ghi_A01G02271	Ghe01G05580	0
0-315:	Ghi_A01G02276	Ghe01G05590	0
0-316:	Ghi_A01G02281	Ghe01G05600	1e-139
0-317:	Ghi_A01G02286	Ghe01G05610	0
0-318:	Ghi_A01G02301	Ghe01G05650	0
0-319:	Ghi_A01G02311	Ghe01G05680	5e-109
0-320:	Ghi_A01G02316	Ghe01G05690	0
0-321:	Ghi_A01G02326	Ghe01G05700	2e-83
0-322:	Ghi_A01G02336	Ghe01G05710	5e-13
0-323:	Ghi_A01G02346	Ghe01G05740	5e-157
0-324:	Ghi_A01G02351	Ghe01G05750	0
0-325:	Ghi_A01G02371	Ghe01G05770	0
0-326:	Ghi_A01G02376	Ghe01G05780	0
0-327:	Ghi_A01G02381	Ghe01G05790	2e-56
0-328:	Ghi_A01G02386	Ghe01G05800	2e-61
0-329:	Ghi_A01G02391	Ghe01G05810	0
0-330:	Ghi_A01G02416	Ghe01G05840	0
0-331:	Ghi_A01G02426	Ghe01G05850	0
0-332:	Ghi_A01G02431	Ghe01G05860	0
0-333:	Ghi_A01G02436	Ghe01G05890	2e-58
0-334:	Ghi_A01G02441	Ghe01G05900	6e-90
0-335:	Ghi_A01G02456	Ghe01G05920	4e-23
0-336:	Ghi_A01G02466	Ghe01G05950	0
0-337:	Ghi_A01G02471	Ghe01G05960	8e-35
0-338:	Ghi_A01G02481	Ghe01G05970	0
0-339:	Ghi_A01G02491	Ghe01G05980	0
0-340:	Ghi_A01G02496	Ghe01G05990	0
0-341:	Ghi_A01G02501	Ghe01G06000	0
0-342:	Ghi_A01G02506	Ghe01G06010	0
0-343:	Ghi_A01G02511	Ghe01G06020	5e-72
0-344:	Ghi_A01G02516	Ghe01G06030	0
0-345:	Ghi_A01G02521	Ghe01G06040	0
0-346:	Ghi_A01G02526	Ghe01G06050	2e-159
0-347:	Ghi_A01G02531	Ghe01G06060	0
0-348:	Ghi_A01G02546	Ghe01G06090	0
0-349:	Ghi_A01G02561	Ghe01G06110	6e-49
0-350:	Ghi_A01G02566	Ghe01G06120	0
0-351:	Ghi_A01G02571	Ghe01G06130	0
0-352:	Ghi_A01G02576	Ghe01G06140	0
0-353:	Ghi_A01G02581	Ghe01G06150	0
0-354:	Ghi_A01G02586	Ghe01G06160	0
0-355:	Ghi_A01G02591	Ghe01G06170	0
0-356:	Ghi_A01G02596	Ghe01G06200	0
0-357:	Ghi_A01G02601	Ghe01G06210	0
0-358:	Ghi_A01G02606	Ghe01G06220	0
0-359:	Ghi_A01G02611	Ghe01G06230	0
0-360:	Ghi_A01G02616	Ghe01G06240	0
0-361:	Ghi_A01G02621	Ghe01G06250	3e-129
0-362:	Ghi_A01G02626	Ghe01G06280	0
0-363:	Ghi_A01G02631	Ghe01G06300	0
0-364:	Ghi_A01G02636	Ghe01G06310	0
0-365:	Ghi_A01G02641	Ghe01G06320	0
0-366:	Ghi_A01G02646	Ghe01G06330	1e-169
0-367:	Ghi_A01G02651	Ghe01G06340	0
0-368:	Ghi_A01G02656	Ghe01G06350	3e-129
0-369:	Ghi_A01G02661	Ghe01G06360	4e-122
0-370:	Ghi_A01G02666	Ghe01G06370	0
0-371:	Ghi_A01G02671	Ghe01G06380	0
0-372:	Ghi_A01G02686	Ghe01G06400	0
0-373:	Ghi_A01G02691	Ghe01G06460	4e-179
0-374:	Ghi_A01G02701	Ghe01G06470	0
0-375:	Ghi_A01G02706	Ghe01G06480	2e-180
0-376:	Ghi_A01G02711	Ghe01G06490	0
0-377:	Ghi_A01G02716	Ghe01G06500	0
0-378:	Ghi_A01G02721	Ghe01G06510	1e-74
0-379:	Ghi_A01G02726	Ghe01G06520	0
0-380:	Ghi_A01G02731	Ghe01G06530	0
0-381:	Ghi_A01G02736	Ghe01G06540	0
0-382:	Ghi_A01G02741	Ghe01G06550	6e-102
0-383:	Ghi_A01G02751	Ghe01G06560	0
0-384:	Ghi_A01G02756	Ghe01G06570	0
0-385:	Ghi_A01G02776	Ghe01G06620	2e-58
0-386:	Ghi_A01G02781	Ghe01G06680	6e-89
0-387:	Ghi_A01G02786	Ghe01G06710	5e-120
0-388:	Ghi_A01G02816	Ghe01G06720	0
0-389:	Ghi_A01G02821	Ghe01G06730	0
0-390:	Ghi_A01G02826	Ghe01G06740	0
0-391:	Ghi_A01G02831	Ghe01G06750	0
0-392:	Ghi_A01G02841	Ghe01G06760	0
0-393:	Ghi_A01G02861	Ghe01G06790	5e-32
0-394:	Ghi_A01G02871	Ghe01G06800	0
0-395:	Ghi_A01G02876	Ghe01G06810	0
0-396:	Ghi_A01G02881	Ghe01G06830	0
0-397:	Ghi_A01G02886	Ghe01G06840	0
0-398:	Ghi_A01G02891	Ghe01G06850	0
0-399:	Ghi_A01G02896	Ghe01G06860	0
0-400:	Ghi_A01G02901	Ghe01G06870	2e-115
0-401:	Ghi_A01G02911	Ghe01G06890	0
0-402:	Ghi_A01G02916	Ghe01G06900	0
0-403:	Ghi_A01G02921	Ghe01G06920	4e-134
0-404:	Ghi_A01G02926	Ghe01G06930	0
0-405:	Ghi_A01G02931	Ghe01G06950	0
0-406:	Ghi_A01G02936	Ghe01G06960	0
0-407:	Ghi_A01G02946	Ghe01G06990	2e-89
0-408:	Ghi_A01G02951	Ghe01G07000	0
0-409:	Ghi_A01G02956	Ghe01G07010	0
0-410:	Ghi_A01G02961	Ghe01G07020	0
0-411:	Ghi_A01G02966	Ghe01G07030	0
0-412:	Ghi_A01G02971	Ghe01G07040	0
0-413:	Ghi_A01G02981	Ghe01G07080	0
0-414:	Ghi_A01G02986	Ghe01G07090	0
0-415:	Ghi_A01G02991	Ghe01G07130	3e-52
0-416:	Ghi_A01G03001	Ghe01G07160	0
0-417:	Ghi_A01G03006	Ghe01G07170	0
0-418:	Ghi_A01G03016	Ghe01G07180	0
0-419:	Ghi_A01G03021	Ghe01G07190	0
0-420:	Ghi_A01G03026	Ghe01G07200	9e-65
0-421:	Ghi_A01G03031	Ghe01G07210	4e-33
0-422:	Ghi_A01G03036	Ghe01G07230	0
0-423:	Ghi_A01G03041	Ghe01G07240	6e-118
0-424:	Ghi_A01G03051	Ghe01G07250	0
0-425:	Ghi_A01G03056	Ghe01G07260	1e-62
0-426:	Ghi_A01G03061	Ghe01G07270	0
0-427:	Ghi_A01G03066	Ghe01G07280	4e-21
0-428:	Ghi_A01G03071	Ghe01G07320	0
0-429:	Ghi_A01G03076	Ghe01G07340	0
0-430:	Ghi_A01G03081	Ghe01G07350	2e-37
0-431:	Ghi_A01G03086	Ghe01G07370	0
0-432:	Ghi_A01G03091	Ghe01G07380	0
0-433:	Ghi_A01G03096	Ghe01G07390	1e-31
0-434:	Ghi_A01G03101	Ghe01G07400	0
0-435:	Ghi_A01G03106	Ghe01G07410	5e-77
0-436:	Ghi_A01G03111	Ghe01G07430	0
0-437:	Ghi_A01G03136	Ghe01G07600	0
0-438:	Ghi_A01G03141	Ghe01G07610	5e-138
0-439:	Ghi_A01G03146	Ghe01G07620	0
0-440:	Ghi_A01G03151	Ghe01G07630	0
0-441:	Ghi_A01G03156	Ghe01G07660	0
0-442:	Ghi_A01G03171	Ghe01G07700	0
0-443:	Ghi_A01G03176	Ghe01G07710	6e-102
0-444:	Ghi_A01G03181	Ghe01G07720	0
0-445:	Ghi_A01G03186	Ghe01G07740	6e-88
0-446:	Ghi_A01G03191	Ghe01G07750	0
0-447:	Ghi_A01G03201	Ghe01G07760	0
0-448:	Ghi_A01G03221	Ghe01G07790	0
0-449:	Ghi_A01G03226	Ghe01G07800	0
0-450:	Ghi_A01G03231	Ghe01G07810	2e-146
0-451:	Ghi_A01G03236	Ghe01G07820	4e-86
0-452:	Ghi_A01G03251	Ghe01G07840	0
0-453:	Ghi_A01G03256	Ghe01G07850	0
0-454:	Ghi_A01G03261	Ghe01G07870	5e-108
0-455:	Ghi_A01G03266	Ghe01G07880	5e-148
0-456:	Ghi_A01G03271	Ghe01G07890	0
0-457:	Ghi_A01G03276	Ghe01G07900	1e-46
0-458:	Ghi_A01G03281	Ghe01G07910	6e-92
0-459:	Ghi_A01G03291	Ghe01G07930	2e-174
0-460:	Ghi_A01G03296	Ghe01G07940	0
0-461:	Ghi_A01G03301	Ghe01G07950	0
0-462:	Ghi_A01G03306	Ghe01G07960	0
0-463:	Ghi_A01G03311	Ghe01G07970	0
0-464:	Ghi_A01G03316	Ghe01G07980	9e-98
0-465:	Ghi_A01G03326	Ghe01G08020	0
0-466:	Ghi_A01G03331	Ghe01G08030	2e-139
0-467:	Ghi_A01G03336	Ghe01G08040	0
0-468:	Ghi_A01G03341	Ghe01G08080	3e-99
0-469:	Ghi_A01G03346	Ghe01G08090	3e-69
0-470:	Ghi_A01G03351	Ghe01G08110	0
0-471:	Ghi_A01G03361	Ghe01G08130	0
0-472:	Ghi_A01G03366	Ghe01G08140	0
0-473:	Ghi_A01G03371	Ghe01G08150	0
0-474:	Ghi_A01G03376	Ghe01G08170	4e-59
0-475:	Ghi_A01G03381	Ghe01G08200	0
0-476:	Ghi_A01G03386	Ghe01G08210	2e-128
0-477:	Ghi_A01G03421	Ghe01G08240	5e-30
0-478:	Ghi_A01G03486	Ghe01G08270	0
0-479:	Ghi_A01G03491	Ghe01G08280	0
0-480:	Ghi_A01G03496	Ghe01G08300	0
0-481:	Ghi_A01G03501	Ghe01G08310	4e-74
0-482:	Ghi_A01G03506	Ghe01G08330	1e-110
0-483:	Ghi_A01G03511	Ghe01G08340	0
0-484:	Ghi_A01G03516	Ghe01G08350	0
0-485:	Ghi_A01G03521	Ghe01G08360	0
0-486:	Ghi_A01G03526	Ghe01G08370	0
0-487:	Ghi_A01G03536	Ghe01G08380	0
0-488:	Ghi_A01G03541	Ghe01G08390	2e-78
0-489:	Ghi_A01G03546	Ghe01G08400	0
0-490:	Ghi_A01G03556	Ghe01G08410	6e-77
0-491:	Ghi_A01G03561	Ghe01G08420	0
0-492:	Ghi_A01G03566	Ghe01G08430	4e-153
0-493:	Ghi_A01G03571	Ghe01G08440	4e-78
0-494:	Ghi_A01G03576	Ghe01G08460	6e-134
0-495:	Ghi_A01G03581	Ghe01G08470	0
0-496:	Ghi_A01G03586	Ghe01G08480	7e-97
0-497:	Ghi_A01G03591	Ghe01G08490	0
0-498:	Ghi_A01G03596	Ghe01G08500	0
0-499:	Ghi_A01G03601	Ghe01G08510	3e-95
0-500:	Ghi_A01G03606	Ghe01G08520	0
0-501:	Ghi_A01G03611	Ghe01G08530	6e-82
0-502:	Ghi_A01G03616	Ghe01G08540	3e-90
0-503:	Ghi_A01G03621	Ghe01G08550	6e-143
0-504:	Ghi_A01G03626	Ghe01G08560	0
0-505:	Ghi_A01G03631	Ghe01G08570	0
0-506:	Ghi_A01G03636	Ghe01G08580	2e-106
0-507:	Ghi_A01G03651	Ghe01G08590	0
0-508:	Ghi_A01G03656	Ghe01G08610	0
0-509:	Ghi_A01G03661	Ghe01G08620	0
0-510:	Ghi_A01G03671	Ghe01G08630	0
0-511:	Ghi_A01G03676	Ghe01G08640	6e-84
0-512:	Ghi_A01G03691	Ghe01G08650	2e-64
0-513:	Ghi_A01G03736	Ghe01G08700	0
0-514:	Ghi_A01G03741	Ghe01G08710	0
0-515:	Ghi_A01G03746	Ghe01G08720	0
0-516:	Ghi_A01G03751	Ghe01G08730	0
0-517:	Ghi_A01G03756	Ghe01G08740	1e-108
0-518:	Ghi_A01G03771	Ghe01G08770	0
0-519:	Ghi_A01G03776	Ghe01G08780	1e-93
0-520:	Ghi_A01G03786	Ghe01G08790	0
0-521:	Ghi_A01G03791	Ghe01G08800	0
0-522:	Ghi_A01G03806	Ghe01G08850	2e-168
0-523:	Ghi_A01G03811	Ghe01G08860	0
0-524:	Ghi_A01G03816	Ghe01G08870	0
0-525:	Ghi_A01G03821	Ghe01G08880	2e-102
0-526:	Ghi_A01G03826	Ghe01G08890	0
0-527:	Ghi_A01G03831	Ghe01G08900	0
0-528:	Ghi_A01G03836	Ghe01G08910	2e-138
0-529:	Ghi_A01G03841	Ghe01G08920	0
0-530:	Ghi_A01G03846	Ghe01G08930	0
0-531:	Ghi_A01G03851	Ghe01G08940	0
0-532:	Ghi_A01G03856	Ghe01G08950	0
0-533:	Ghi_A01G03861	Ghe01G08960	3e-129
0-534:	Ghi_A01G03866	Ghe01G08970	0
0-535:	Ghi_A01G03871	Ghe01G08980	0
0-536:	Ghi_A01G03876	Ghe01G08990	1e-158
0-537:	Ghi_A01G03881	Ghe01G09000	8e-133
0-538:	Ghi_A01G03886	Ghe01G09010	0
0-539:	Ghi_A01G03901	Ghe01G09020	6e-65
0-540:	Ghi_A01G03906	Ghe01G09030	0
0-541:	Ghi_A01G03911	Ghe01G09040	0
0-542:	Ghi_A01G03916	Ghe01G09050	0
0-543:	Ghi_A01G03921	Ghe01G09060	0
0-544:	Ghi_A01G03931	Ghe01G09070	8e-161
0-545:	Ghi_A01G03936	Ghe01G09080	0
0-546:	Ghi_A01G03941	Ghe01G09090	0
0-547:	Ghi_A01G03951	Ghe01G09110	0
0-548:	Ghi_A01G03956	Ghe01G09120	0
0-549:	Ghi_A01G03966	Ghe01G09140	0
0-550:	Ghi_A01G03971	Ghe01G09150	0
0-551:	Ghi_A01G03976	Ghe01G09160	0
0-552:	Ghi_A01G03986	Ghe01G09170	0
0-553:	Ghi_A01G03991	Ghe01G09180	0
0-554:	Ghi_A01G03996	Ghe01G09190	2e-101
0-555:	Ghi_A01G04001	Ghe01G09200	0
0-556:	Ghi_A01G04006	Ghe01G09210	0
0-557:	Ghi_A01G04011	Ghe01G09220	3e-11
0-558:	Ghi_A01G04016	Ghe01G09240	3e-81
0-559:	Ghi_A01G04021	Ghe01G09250	0
0-560:	Ghi_A01G04026	Ghe01G09260	0
0-561:	Ghi_A01G04031	Ghe01G09280	7e-71
0-562:	Ghi_A01G04046	Ghe01G09310	2e-43
0-563:	Ghi_A01G04056	Ghe01G09330	4e-41
0-564:	Ghi_A01G04101	Ghe01G09410	0
0-565:	Ghi_A01G04106	Ghe01G09420	3e-134
0-566:	Ghi_A01G04111	Ghe01G09430	0
0-567:	Ghi_A01G04116	Ghe01G09440	0
0-568:	Ghi_A01G04121	Ghe01G09450	0
0-569:	Ghi_A01G04126	Ghe01G09460	0
0-570:	Ghi_A01G04131	Ghe01G09470	0
0-571:	Ghi_A01G04141	Ghe01G09480	0
0-572:	Ghi_A01G04156	Ghe01G09520	4e-64
0-573:	Ghi_A01G04161	Ghe01G09530	0
0-574:	Ghi_A01G04166	Ghe01G09540	2e-117
0-575:	Ghi_A01G04176	Ghe01G09550	6e-134
0-576:	Ghi_A01G04181	Ghe01G09560	1e-84
0-577:	Ghi_A01G04191	Ghe01G09570	0
0-578:	Ghi_A01G04201	Ghe01G09590	4e-70
0-579:	Ghi_A01G04206	Ghe01G09600	0
0-580:	Ghi_A01G04211	Ghe01G09640	0
0-581:	Ghi_A01G04216	Ghe01G09650	4e-173
0-582:	Ghi_A01G04221	Ghe01G09660	0
0-583:	Ghi_A01G04226	Ghe01G09670	0
0-584:	Ghi_A01G04231	Ghe01G09690	0
0-585:	Ghi_A01G04241	Ghe01G09700	8e-51
0-586:	Ghi_A01G04246	Ghe01G09710	3e-156
0-587:	Ghi_A01G04251	Ghe01G09720	0
0-588:	Ghi_A01G04266	Ghe01G09750	0
0-589:	Ghi_A01G04271	Ghe01G09760	0
0-590:	Ghi_A01G04276	Ghe01G09770	0
0-591:	Ghi_A01G04281	Ghe01G09780	0
0-592:	Ghi_A01G04286	Ghe01G09790	0
0-593:	Ghi_A01G04291	Ghe01G09800	0
0-594:	Ghi_A01G04296	Ghe01G09810	0
0-595:	Ghi_A01G04301	Ghe01G09820	1e-92
0-596:	Ghi_A01G04306	Ghe01G09830	0
0-597:	Ghi_A01G04311	Ghe01G09840	9e-61
0-598:	Ghi_A01G04326	Ghe01G09850	0
0-599:	Ghi_A01G04331	Ghe01G09860	8e-74
0-600:	Ghi_A01G04336	Ghe01G09870	9e-30
0-601:	Ghi_A01G04346	Ghe01G09880	3e-112
0-602:	Ghi_A01G04351	Ghe01G09890	6e-133
0-603:	Ghi_A01G04356	Ghe01G09910	2e-160
0-604:	Ghi_A01G04361	Ghe01G09920	0
0-605:	Ghi_A01G04371	Ghe01G09940	0
0-606:	Ghi_A01G04381	Ghe01G09960	0
0-607:	Ghi_A01G04391	Ghe01G09970	0
0-608:	Ghi_A01G04396	Ghe01G09980	0
0-609:	Ghi_A01G04401	Ghe01G09990	1e-65
0-610:	Ghi_A01G04411	Ghe01G10020	0
0-611:	Ghi_A01G04416	Ghe01G10060	1e-89
0-612:	Ghi_A01G04426	Ghe01G10140	2e-41
0-613:	Ghi_A01G04431	Ghe01G10150	0
0-614:	Ghi_A01G04436	Ghe01G10160	0
0-615:	Ghi_A01G04441	Ghe01G10190	5e-67
0-616:	Ghi_A01G04446	Ghe01G10210	0
0-617:	Ghi_A01G04451	Ghe01G10220	0
0-618:	Ghi_A01G04456	Ghe01G10250	9e-117
0-619:	Ghi_A01G04476	Ghe01G10280	3e-179
0-620:	Ghi_A01G04486	Ghe01G10290	7e-146
0-621:	Ghi_A01G04496	Ghe01G10310	0
0-622:	Ghi_A01G04501	Ghe01G10320	0
0-623:	Ghi_A01G04506	Ghe01G10330	0
0-624:	Ghi_A01G04516	Ghe01G10360	2e-176
0-625:	Ghi_A01G04531	Ghe01G10370	0
0-626:	Ghi_A01G04536	Ghe01G10430	0
0-627:	Ghi_A01G04541	Ghe01G10440	0
0-628:	Ghi_A01G04546	Ghe01G10450	0
0-629:	Ghi_A01G04551	Ghe01G10480	6e-105
0-630:	Ghi_A01G04556	Ghe01G10490	0
0-631:	Ghi_A01G04566	Ghe01G10520	1e-101
0-632:	Ghi_A01G04571	Ghe01G10530	2e-64
0-633:	Ghi_A01G04576	Ghe01G10540	7e-32
0-634:	Ghi_A01G04581	Ghe01G10550	8e-57
0-635:	Ghi_A01G04591	Ghe01G10560	6e-11
0-636:	Ghi_A01G04606	Ghe01G10630	0
0-637:	Ghi_A01G04611	Ghe01G10640	0
0-638:	Ghi_A01G04616	Ghe01G10650	2e-80
0-639:	Ghi_A01G04621	Ghe01G10660	0
0-640:	Ghi_A01G04631	Ghe01G10670	1e-63
0-641:	Ghi_A01G04636	Ghe01G10680	0
0-642:	Ghi_A01G04641	Ghe01G10690	0
0-643:	Ghi_A01G04651	Ghe01G10710	7e-120
0-644:	Ghi_A01G04656	Ghe01G10720	2e-57
0-645:	Ghi_A01G04666	Ghe01G10730	3e-55
0-646:	Ghi_A01G04671	Ghe01G10740	4e-126
0-647:	Ghi_A01G04676	Ghe01G10770	0
0-648:	Ghi_A01G04686	Ghe01G10790	0
0-649:	Ghi_A01G04691	Ghe01G10800	0
0-650:	Ghi_A01G04696	Ghe01G10820	0
0-651:	Ghi_A01G04701	Ghe01G10840	0
0-652:	Ghi_A01G04706	Ghe01G10850	0
0-653:	Ghi_A01G04716	Ghe01G10860	0
0-654:	Ghi_A01G04726	Ghe01G10870	0
0-655:	Ghi_A01G04731	Ghe01G10880	5e-26
0-656:	Ghi_A01G04736	Ghe01G10890	0
0-657:	Ghi_A01G04741	Ghe01G10900	0
0-658:	Ghi_A01G04746	Ghe01G10920	0
0-659:	Ghi_A01G04751	Ghe01G10930	0
0-660:	Ghi_A01G04761	Ghe01G10950	2e-130
0-661:	Ghi_A01G04766	Ghe01G10960	0
0-662:	Ghi_A01G04771	Ghe01G10980	0
0-663:	Ghi_A01G04776	Ghe01G10990	0
0-664:	Ghi_A01G04781	Ghe01G11000	7e-178
0-665:	Ghi_A01G04786	Ghe01G11010	1e-153
0-666:	Ghi_A01G04791	Ghe01G11020	0
0-667:	Ghi_A01G04801	Ghe01G11030	0
0-668:	Ghi_A01G04806	Ghe01G11040	0
0-669:	Ghi_A01G04811	Ghe01G11050	0
0-670:	Ghi_A01G04831	Ghe01G11060	0
0-671:	Ghi_A01G04836	Ghe01G11070	0
0-672:	Ghi_A01G04841	Ghe01G11080	1e-102
0-673:	Ghi_A01G04846	Ghe01G11090	0
0-674:	Ghi_A01G04851	Ghe01G11100	0
0-675:	Ghi_A01G04856	Ghe01G11110	8e-136
0-676:	Ghi_A01G04866	Ghe01G11120	0
0-677:	Ghi_A01G04871	Ghe01G11130	1e-169
0-678:	Ghi_A01G04881	Ghe01G11140	0
0-679:	Ghi_A01G04886	Ghe01G11150	4e-115
0-680:	Ghi_A01G04891	Ghe01G11160	0
0-681:	Ghi_A01G04896	Ghe01G11170	0
0-682:	Ghi_A01G04906	Ghe01G11180	6e-134
0-683:	Ghi_A01G04911	Ghe01G11190	1e-120
0-684:	Ghi_A01G04916	Ghe01G11200	0
0-685:	Ghi_A01G04921	Ghe01G11210	0
0-686:	Ghi_A01G04931	Ghe01G11240	1e-156
0-687:	Ghi_A01G04936	Ghe01G11250	0
0-688:	Ghi_A01G04941	Ghe01G11260	9e-44
0-689:	Ghi_A01G04946	Ghe01G11280	0
0-690:	Ghi_A01G04951	Ghe01G11290	0
0-691:	Ghi_A01G04956	Ghe01G11300	8e-76
0-692:	Ghi_A01G04966	Ghe01G11310	1e-94
0-693:	Ghi_A01G04976	Ghe01G11320	1e-167
0-694:	Ghi_A01G04986	Ghe01G11350	0
0-695:	Ghi_A01G04991	Ghe01G11360	0
0-696:	Ghi_A01G05001	Ghe01G11370	0
0-697:	Ghi_A01G05006	Ghe01G11380	0
0-698:	Ghi_A01G05011	Ghe01G11400	2e-134
0-699:	Ghi_A01G05016	Ghe01G11410	0
0-700:	Ghi_A01G05021	Ghe01G11420	0
0-701:	Ghi_A01G05026	Ghe01G11430	7e-94
0-702:	Ghi_A01G05031	Ghe01G11440	1e-165
0-703:	Ghi_A01G05036	Ghe01G11450	0
0-704:	Ghi_A01G05041	Ghe01G11480	0
0-705:	Ghi_A01G05046	Ghe01G11490	4e-43
0-706:	Ghi_A01G05056	Ghe01G11510	0
0-707:	Ghi_A01G05061	Ghe01G11530	9e-111
0-708:	Ghi_A01G05081	Ghe01G11560	0
0-709:	Ghi_A01G05086	Ghe01G11570	0
0-710:	Ghi_A01G05091	Ghe01G11580	1e-24
0-711:	Ghi_A01G05096	Ghe01G11590	0
0-712:	Ghi_A01G05101	Ghe01G11610	0
0-713:	Ghi_A01G05106	Ghe01G11620	0
0-714:	Ghi_A01G05111	Ghe01G11630	8e-61
0-715:	Ghi_A01G05126	Ghe01G11640	0
0-716:	Ghi_A01G05131	Ghe01G11650	0
0-717:	Ghi_A01G05136	Ghe01G11660	0
0-718:	Ghi_A01G05151	Ghe01G11680	6e-161
0-719:	Ghi_A01G05161	Ghe01G11700	4e-45
0-720:	Ghi_A01G05171	Ghe01G11710	0
0-721:	Ghi_A01G05176	Ghe01G11720	5e-131
0-722:	Ghi_A01G05201	Ghe01G11750	0
0-723:	Ghi_A01G05206	Ghe01G11770	0
0-724:	Ghi_A01G05211	Ghe01G11780	0
0-725:	Ghi_A01G05216	Ghe01G11790	0
0-726:	Ghi_A01G05226	Ghe01G11820	6e-36
0-727:	Ghi_A01G05236	Ghe01G11840	2e-42
0-728:	Ghi_A01G05246	Ghe01G11850	0
0-729:	Ghi_A01G05251	Ghe01G11860	4e-153
0-730:	Ghi_A01G05256	Ghe01G11870	2e-49
0-731:	Ghi_A01G05261	Ghe01G11880	1e-154
0-732:	Ghi_A01G05266	Ghe01G11890	0
0-733:	Ghi_A01G05271	Ghe01G11900	0
0-734:	Ghi_A01G05281	Ghe01G11910	0
0-735:	Ghi_A01G05286	Ghe01G11920	0
0-736:	Ghi_A01G05296	Ghe01G11930	0
0-737:	Ghi_A01G05301	Ghe01G11940	0
0-738:	Ghi_A01G05306	Ghe01G11950	4e-165
0-739:	Ghi_A01G05311	Ghe01G11960	0
0-740:	Ghi_A01G05321	Ghe01G11970	0
0-741:	Ghi_A01G05326	Ghe01G11990	2e-129
0-742:	Ghi_A01G05336	Ghe01G12010	5e-54
0-743:	Ghi_A01G05346	Ghe01G12020	0
0-744:	Ghi_A01G05351	Ghe01G12030	5e-176
0-745:	Ghi_A01G05356	Ghe01G12040	0
0-746:	Ghi_A01G05361	Ghe01G12050	0
0-747:	Ghi_A01G05366	Ghe01G12060	5e-177
0-748:	Ghi_A01G05371	Ghe01G12070	0
0-749:	Ghi_A01G05376	Ghe01G12080	2e-39
0-750:	Ghi_A01G05381	Ghe01G12090	2e-108
0-751:	Ghi_A01G05391	Ghe01G12120	0
0-752:	Ghi_A01G05396	Ghe01G12130	2e-119
0-753:	Ghi_A01G05406	Ghe01G12140	0
0-754:	Ghi_A01G05411	Ghe01G12160	2e-167
0-755:	Ghi_A01G05416	Ghe01G12180	0
0-756:	Ghi_A01G05431	Ghe01G12210	0
0-757:	Ghi_A01G05436	Ghe01G12220	7e-119
0-758:	Ghi_A01G05451	Ghe01G12230	3e-161
0-759:	Ghi_A01G05456	Ghe01G12250	2e-75
0-760:	Ghi_A01G05461	Ghe01G12260	0
0-761:	Ghi_A01G05466	Ghe01G12380	0
0-762:	Ghi_A01G05471	Ghe01G12390	0
0-763:	Ghi_A01G05476	Ghe01G12400	0
0-764:	Ghi_A01G05481	Ghe01G12410	0
0-765:	Ghi_A01G05486	Ghe01G12420	0
0-766:	Ghi_A01G05496	Ghe01G12430	0
0-767:	Ghi_A01G05501	Ghe01G12440	0
0-768:	Ghi_A01G05506	Ghe01G12450	0
0-769:	Ghi_A01G05511	Ghe01G12460	4e-74
0-770:	Ghi_A01G05516	Ghe01G12480	0
0-771:	Ghi_A01G05521	Ghe01G12490	1e-72
0-772:	Ghi_A01G05526	Ghe01G12500	4e-56
0-773:	Ghi_A01G05531	Ghe01G12510	0
0-774:	Ghi_A01G05541	Ghe01G12540	7e-137
0-775:	Ghi_A01G05546	Ghe01G12560	0
0-776:	Ghi_A01G05551	Ghe01G12570	0
0-777:	Ghi_A01G05556	Ghe01G12590	0
0-778:	Ghi_A01G05561	Ghe01G12600	1e-160
0-779:	Ghi_A01G05566	Ghe01G12610	0
0-780:	Ghi_A01G05576	Ghe01G12620	5e-84
0-781:	Ghi_A01G05581	Ghe01G12640	1e-82
0-782:	Ghi_A01G05586	Ghe01G12670	2e-112
0-783:	Ghi_A01G05591	Ghe01G12700	3e-29
0-784:	Ghi_A01G05596	Ghe01G12710	6e-33
0-785:	Ghi_A01G05601	Ghe01G12720	0
0-786:	Ghi_A01G05606	Ghe01G12730	0
0-787:	Ghi_A01G05611	Ghe01G12740	6e-135
0-788:	Ghi_A01G05616	Ghe01G12750	0
0-789:	Ghi_A01G05621	Ghe01G12760	4e-102
0-790:	Ghi_A01G05631	Ghe01G12770	0
0-791:	Ghi_A01G05641	Ghe01G12800	3e-59
0-792:	Ghi_A01G05646	Ghe01G12810	2e-62
0-793:	Ghi_A01G05651	Ghe01G12820	0
0-794:	Ghi_A01G05656	Ghe01G12830	6e-119
0-795:	Ghi_A01G05666	Ghe01G12840	0
0-796:	Ghi_A01G05671	Ghe01G12850	6e-106
0-797:	Ghi_A01G05676	Ghe01G12860	3e-173
0-798:	Ghi_A01G05681	Ghe01G12870	0
0-799:	Ghi_A01G05686	Ghe01G12880	0
0-800:	Ghi_A01G05691	Ghe01G12900	0
0-801:	Ghi_A01G05696	Ghe01G12910	0
0-802:	Ghi_A01G05711	Ghe01G12950	0
0-803:	Ghi_A01G05716	Ghe01G12960	0
0-804:	Ghi_A01G05726	Ghe01G12970	0
0-805:	Ghi_A01G05731	Ghe01G12980	2e-32
0-806:	Ghi_A01G05736	Ghe01G12990	0
0-807:	Ghi_A01G05741	Ghe01G13000	0
0-808:	Ghi_A01G05756	Ghe01G13020	0
0-809:	Ghi_A01G05761	Ghe01G13030	0
0-810:	Ghi_A01G05781	Ghe01G13040	2e-179
0-811:	Ghi_A01G05786	Ghe01G13050	0
0-812:	Ghi_A01G05791	Ghe01G13060	3e-173
0-813:	Ghi_A01G05796	Ghe01G13070	0
0-814:	Ghi_A01G05801	Ghe01G13080	0
0-815:	Ghi_A01G05806	Ghe01G13090	0
0-816:	Ghi_A01G05811	Ghe01G13100	0
0-817:	Ghi_A01G05816	Ghe01G13120	0
0-818:	Ghi_A01G05826	Ghe01G13130	5e-31
0-819:	Ghi_A01G05836	Ghe01G13140	0
0-820:	Ghi_A01G05841	Ghe01G13150	0
0-821:	Ghi_A01G05846	Ghe01G13160	0
0-822:	Ghi_A01G05851	Ghe01G13170	1e-171
0-823:	Ghi_A01G05861	Ghe01G13190	2e-36
0-824:	Ghi_A01G05866	Ghe01G13200	0
0-825:	Ghi_A01G05871	Ghe01G13210	0
0-826:	Ghi_A01G05876	Ghe01G13230	0
0-827:	Ghi_A01G05886	Ghe01G13270	0
0-828:	Ghi_A01G05891	Ghe01G13280	4e-154
0-829:	Ghi_A01G05896	Ghe01G13290	0
0-830:	Ghi_A01G05906	Ghe01G13310	2e-90
0-831:	Ghi_A01G05911	Ghe01G13320	0
0-832:	Ghi_A01G05916	Ghe01G13330	3e-65
0-833:	Ghi_A01G05921	Ghe01G13350	0
0-834:	Ghi_A01G05926	Ghe01G13360	1e-158
0-835:	Ghi_A01G05931	Ghe01G13370	3e-82
0-836:	Ghi_A01G05941	Ghe01G13380	0
0-837:	Ghi_A01G05961	Ghe01G13400	5e-39
0-838:	Ghi_A01G05971	Ghe01G13410	1e-73
0-839:	Ghi_A01G05976	Ghe01G13420	6e-113
0-840:	Ghi_A01G05981	Ghe01G13430	1e-138
0-841:	Ghi_A01G05991	Ghe01G13440	0
0-842:	Ghi_A01G06006	Ghe01G13450	0
0-843:	Ghi_A01G06021	Ghe01G13470	9e-25
0-844:	Ghi_A01G06026	Ghe01G13530	4e-108
0-845:	Ghi_A01G06031	Ghe01G13540	3e-54
0-846:	Ghi_A01G06036	Ghe01G13550	0
0-847:	Ghi_A01G06041	Ghe01G13570	0
0-848:	Ghi_A01G06046	Ghe01G13580	0
0-849:	Ghi_A01G06051	Ghe01G13590	0
0-850:	Ghi_A01G06071	Ghe01G13620	0
0-851:	Ghi_A01G06076	Ghe01G13640	0
0-852:	Ghi_A01G06081	Ghe01G13650	2e-110
0-853:	Ghi_A01G06091	Ghe01G13680	8e-101
0-854:	Ghi_A01G06096	Ghe01G13710	4e-159
0-855:	Ghi_A01G06106	Ghe01G13720	0
0-856:	Ghi_A01G06116	Ghe01G13760	0
0-857:	Ghi_A01G06126	Ghe01G13770	4e-128
0-858:	Ghi_A01G06131	Ghe01G13780	0
0-859:	Ghi_A01G06136	Ghe01G13790	0
0-860:	Ghi_A01G06141	Ghe01G13800	0
0-861:	Ghi_A01G06161	Ghe01G13810	2e-41
0-862:	Ghi_A01G06186	Ghe01G13890	3e-119
0-863:	Ghi_A01G06191	Ghe01G13920	0
0-864:	Ghi_A01G06206	Ghe01G13950	8e-115
0-865:	Ghi_A01G06211	Ghe01G13960	8e-109
0-866:	Ghi_A01G06216	Ghe01G13970	0
0-867:	Ghi_A01G06221	Ghe01G13980	1e-12
0-868:	Ghi_A01G06231	Ghe01G13990	0
0-869:	Ghi_A01G06241	Ghe01G14000	0
0-870:	Ghi_A01G06246	Ghe01G14020	0
0-871:	Ghi_A01G06251	Ghe01G14030	0
0-872:	Ghi_A01G06261	Ghe01G14060	1e-14
0-873:	Ghi_A01G06271	Ghe01G14070	0
0-874:	Ghi_A01G06291	Ghe01G14230	6e-140
## Alignment 1: score=27551.0 e_value=0 N=557 A01&Chr01 plus
1- 0:	Ghi_A01G09356	Ghe01G21270	0
1- 1:	Ghi_A01G09481	Ghe01G21530	0
1- 2:	Ghi_A01G09486	Ghe01G21550	0
1- 3:	Ghi_A01G09491	Ghe01G21560	1e-69
1- 4:	Ghi_A01G09496	Ghe01G21570	2e-146
1- 5:	Ghi_A01G09501	Ghe01G21580	2e-72
1- 6:	Ghi_A01G09511	Ghe01G21610	0
1- 7:	Ghi_A01G09516	Ghe01G21620	0
1- 8:	Ghi_A01G09526	Ghe01G21630	5e-110
1- 9:	Ghi_A01G09531	Ghe01G21640	0
1- 10:	Ghi_A01G09536	Ghe01G21660	2e-167
1- 11:	Ghi_A01G09541	Ghe01G21670	0
1- 12:	Ghi_A01G09546	Ghe01G21690	0
1- 13:	Ghi_A01G09551	Ghe01G21700	5e-112
1- 14:	Ghi_A01G09556	Ghe01G21730	0
1- 15:	Ghi_A01G09561	Ghe01G21740	0
1- 16:	Ghi_A01G09566	Ghe01G21750	7e-82
1- 17:	Ghi_A01G09571	Ghe01G21760	2e-104
1- 18:	Ghi_A01G09581	Ghe01G21770	0
1- 19:	Ghi_A01G09591	Ghe01G21790	0
1- 20:	Ghi_A01G09596	Ghe01G21800	0
1- 21:	Ghi_A01G09601	Ghe01G21810	0
1- 22:	Ghi_A01G09606	Ghe01G21820	0
1- 23:	Ghi_A01G09611	Ghe01G21830	0
1- 24:	Ghi_A01G09616	Ghe01G21840	9e-135
1- 25:	Ghi_A01G09621	Ghe01G21850	0
1- 26:	Ghi_A01G09626	Ghe01G21870	0
1- 27:	Ghi_A01G09641	Ghe01G21890	0
1- 28:	Ghi_A01G09646	Ghe01G21900	1e-88
1- 29:	Ghi_A01G09651	Ghe01G21910	0
1- 30:	Ghi_A01G09656	Ghe01G21920	0
1- 31:	Ghi_A01G09666	Ghe01G21930	4e-89
1- 32:	Ghi_A01G09671	Ghe01G21940	0
1- 33:	Ghi_A01G09676	Ghe01G21950	0
1- 34:	Ghi_A01G09686	Ghe01G22000	0
1- 35:	Ghi_A01G09691	Ghe01G22010	0
1- 36:	Ghi_A01G09696	Ghe01G22020	0
1- 37:	Ghi_A01G09716	Ghe01G22050	0
1- 38:	Ghi_A01G09721	Ghe01G22060	5e-38
1- 39:	Ghi_A01G09726	Ghe01G22070	0
1- 40:	Ghi_A01G09731	Ghe01G22080	0
1- 41:	Ghi_A01G09736	Ghe01G22090	0
1- 42:	Ghi_A01G09741	Ghe01G22100	0
1- 43:	Ghi_A01G09756	Ghe01G22130	3e-22
1- 44:	Ghi_A01G09766	Ghe01G22150	0
1- 45:	Ghi_A01G09771	Ghe01G22160	3e-106
1- 46:	Ghi_A01G09776	Ghe01G22180	8e-62
1- 47:	Ghi_A01G09791	Ghe01G22200	1e-23
1- 48:	Ghi_A01G09826	Ghe01G22260	4e-25
1- 49:	Ghi_A01G09831	Ghe01G22310	3e-25
1- 50:	Ghi_A01G09836	Ghe01G22340	0
1- 51:	Ghi_A01G09841	Ghe01G22350	0
1- 52:	Ghi_A01G09851	Ghe01G22360	0
1- 53:	Ghi_A01G09856	Ghe01G22390	0
1- 54:	Ghi_A01G09861	Ghe01G22400	0
1- 55:	Ghi_A01G09871	Ghe01G22420	2e-136
1- 56:	Ghi_A01G09876	Ghe01G22430	0
1- 57:	Ghi_A01G09881	Ghe01G22440	0
1- 58:	Ghi_A01G09886	Ghe01G22450	0
1- 59:	Ghi_A01G09896	Ghe01G22470	0
1- 60:	Ghi_A01G09901	Ghe01G22480	0
1- 61:	Ghi_A01G09906	Ghe01G22490	0
1- 62:	Ghi_A01G09911	Ghe01G22500	0
1- 63:	Ghi_A01G09916	Ghe01G22510	0
1- 64:	Ghi_A01G09921	Ghe01G22520	0
1- 65:	Ghi_A01G09926	Ghe01G22530	9e-49
1- 66:	Ghi_A01G09931	Ghe01G22540	0
1- 67:	Ghi_A01G09936	Ghe01G22550	0
1- 68:	Ghi_A01G09941	Ghe01G22560	0
1- 69:	Ghi_A01G09951	Ghe01G22570	0
1- 70:	Ghi_A01G09966	Ghe01G22590	8e-84
1- 71:	Ghi_A01G09971	Ghe01G22600	0
1- 72:	Ghi_A01G09976	Ghe01G22610	0
1- 73:	Ghi_A01G09981	Ghe01G22620	0
1- 74:	Ghi_A01G09986	Ghe01G22630	0
1- 75:	Ghi_A01G09991	Ghe01G22640	0
1- 76:	Ghi_A01G09996	Ghe01G22650	2e-115
1- 77:	Ghi_A01G10001	Ghe01G22660	6e-164
1- 78:	Ghi_A01G10006	Ghe01G22670	2e-161
1- 79:	Ghi_A01G10011	Ghe01G22680	0
1- 80:	Ghi_A01G10016	Ghe01G22690	2e-45
1- 81:	Ghi_A01G10021	Ghe01G22710	2e-150
1- 82:	Ghi_A01G10026	Ghe01G22720	0
1- 83:	Ghi_A01G10031	Ghe01G22740	5e-164
1- 84:	Ghi_A01G10036	Ghe01G22750	0
1- 85:	Ghi_A01G10041	Ghe01G22760	4e-87
1- 86:	Ghi_A01G10051	Ghe01G22780	1e-31
1- 87:	Ghi_A01G10061	Ghe01G22790	4e-176
1- 88:	Ghi_A01G10066	Ghe01G22800	0
1- 89:	Ghi_A01G10071	Ghe01G22810	0
1- 90:	Ghi_A01G10081	Ghe01G22820	1e-46
1- 91:	Ghi_A01G10086	Ghe01G22830	5e-67
1- 92:	Ghi_A01G10101	Ghe01G22850	7e-32
1- 93:	Ghi_A01G10116	Ghe01G22860	4e-84
1- 94:	Ghi_A01G10126	Ghe01G23020	0
1- 95:	Ghi_A01G10131	Ghe01G23030	7e-48
1- 96:	Ghi_A01G10136	Ghe01G23040	0
1- 97:	Ghi_A01G10141	Ghe01G23050	0
1- 98:	Ghi_A01G10146	Ghe01G23060	0
1- 99:	Ghi_A01G10151	Ghe01G23070	0
1-100:	Ghi_A01G10156	Ghe01G23080	0
1-101:	Ghi_A01G10161	Ghe01G23100	0
1-102:	Ghi_A01G10166	Ghe01G23110	0
1-103:	Ghi_A01G10171	Ghe01G23120	0
1-104:	Ghi_A01G10176	Ghe01G23130	5e-42
1-105:	Ghi_A01G10181	Ghe01G23140	0
1-106:	Ghi_A01G10186	Ghe01G23150	0
1-107:	Ghi_A01G10196	Ghe01G23170	1e-40
1-108:	Ghi_A01G10201	Ghe01G23180	0
1-109:	Ghi_A01G10206	Ghe01G23190	0
1-110:	Ghi_A01G10221	Ghe01G23210	9e-119
1-111:	Ghi_A01G10241	Ghe01G23250	0
1-112:	Ghi_A01G10256	Ghe01G23310	0
1-113:	Ghi_A01G10261	Ghe01G23320	3e-109
1-114:	Ghi_A01G10266	Ghe01G23330	0
1-115:	Ghi_A01G10271	Ghe01G23340	0
1-116:	Ghi_A01G10276	Ghe01G23350	0
1-117:	Ghi_A01G10291	Ghe01G23360	9e-105
1-118:	Ghi_A01G10296	Ghe01G23370	0
1-119:	Ghi_A01G10301	Ghe01G23380	0
1-120:	Ghi_A01G10306	Ghe01G23390	0
1-121:	Ghi_A01G10311	Ghe01G23400	2e-49
1-122:	Ghi_A01G10316	Ghe01G23410	0
1-123:	Ghi_A01G10321	Ghe01G23420	1e-82
1-124:	Ghi_A01G10326	Ghe01G23430	3e-166
1-125:	Ghi_A01G10331	Ghe01G23440	0
1-126:	Ghi_A01G10341	Ghe01G23460	0
1-127:	Ghi_A01G10346	Ghe01G23470	0
1-128:	Ghi_A01G10351	Ghe01G23480	4e-43
1-129:	Ghi_A01G10356	Ghe01G23490	0
1-130:	Ghi_A01G10361	Ghe01G23500	3e-93
1-131:	Ghi_A01G10366	Ghe01G23510	1e-21
1-132:	Ghi_A01G10381	Ghe01G23520	5e-94
1-133:	Ghi_A01G10386	Ghe01G23550	3e-180
1-134:	Ghi_A01G10406	Ghe01G23590	2e-165
1-135:	Ghi_A01G10411	Ghe01G23600	3e-170
1-136:	Ghi_A01G10416	Ghe01G23610	0
1-137:	Ghi_A01G10426	Ghe01G23620	0
1-138:	Ghi_A01G10431	Ghe01G23630	0
1-139:	Ghi_A01G10436	Ghe01G23650	0
1-140:	Ghi_A01G10441	Ghe01G23670	8e-118
1-141:	Ghi_A01G10446	Ghe01G23680	0
1-142:	Ghi_A01G10451	Ghe01G23690	2e-160
1-143:	Ghi_A01G10456	Ghe01G23700	4e-156
1-144:	Ghi_A01G10461	Ghe01G23710	1e-174
1-145:	Ghi_A01G10466	Ghe01G23720	0
1-146:	Ghi_A01G10471	Ghe01G23730	0
1-147:	Ghi_A01G10481	Ghe01G23750	2e-102
1-148:	Ghi_A01G10486	Ghe01G23760	0
1-149:	Ghi_A01G10496	Ghe01G23780	5e-120
1-150:	Ghi_A01G10506	Ghe01G23800	1e-164
1-151:	Ghi_A01G10516	Ghe01G23820	9e-70
1-152:	Ghi_A01G10521	Ghe01G23850	0
1-153:	Ghi_A01G10526	Ghe01G23860	0
1-154:	Ghi_A01G10531	Ghe01G23870	0
1-155:	Ghi_A01G10536	Ghe01G23880	0
1-156:	Ghi_A01G10541	Ghe01G23900	0
1-157:	Ghi_A01G10546	Ghe01G23910	0
1-158:	Ghi_A01G10551	Ghe01G23920	0
1-159:	Ghi_A01G10556	Ghe01G23950	4e-178
1-160:	Ghi_A01G10561	Ghe01G23960	0
1-161:	Ghi_A01G10566	Ghe01G23970	3e-136
1-162:	Ghi_A01G10576	Ghe01G23980	3e-80
1-163:	Ghi_A01G10586	Ghe01G24010	1e-52
1-164:	Ghi_A01G10591	Ghe01G24020	0
1-165:	Ghi_A01G10596	Ghe01G24040	0
1-166:	Ghi_A01G10606	Ghe01G24060	0
1-167:	Ghi_A01G10621	Ghe01G24070	0
1-168:	Ghi_A01G10636	Ghe01G24090	2e-106
1-169:	Ghi_A01G10641	Ghe01G24100	0
1-170:	Ghi_A01G10646	Ghe01G24110	0
1-171:	Ghi_A01G10651	Ghe01G24130	0
1-172:	Ghi_A01G10656	Ghe01G24140	0
1-173:	Ghi_A01G10661	Ghe01G24150	0
1-174:	Ghi_A01G10666	Ghe01G24160	4e-77
1-175:	Ghi_A01G10671	Ghe01G24170	0
1-176:	Ghi_A01G10681	Ghe01G24190	0
1-177:	Ghi_A01G10686	Ghe01G24200	0
1-178:	Ghi_A01G10691	Ghe01G24210	2e-52
1-179:	Ghi_A01G10696	Ghe01G24220	2e-149
1-180:	Ghi_A01G10706	Ghe01G24240	2e-60
1-181:	Ghi_A01G10716	Ghe01G24270	0
1-182:	Ghi_A01G10731	Ghe01G24300	0
1-183:	Ghi_A01G10736	Ghe01G24310	3e-159
1-184:	Ghi_A01G10741	Ghe01G24320	0
1-185:	Ghi_A01G10746	Ghe01G24330	0
1-186:	Ghi_A01G10756	Ghe01G24340	1e-142
1-187:	Ghi_A01G10761	Ghe01G24350	7e-95
1-188:	Ghi_A01G10771	Ghe01G24360	0
1-189:	Ghi_A01G10776	Ghe01G24370	3e-61
1-190:	Ghi_A01G10781	Ghe01G24380	0
1-191:	Ghi_A01G10791	Ghe01G24400	0
1-192:	Ghi_A01G10796	Ghe01G24410	0
1-193:	Ghi_A01G10801	Ghe01G24420	0
1-194:	Ghi_A01G10806	Ghe01G24430	0
1-195:	Ghi_A01G10811	Ghe01G24440	0
1-196:	Ghi_A01G10821	Ghe01G24450	7e-53
1-197:	Ghi_A01G10831	Ghe01G24470	3e-68
1-198:	Ghi_A01G10836	Ghe01G24480	0
1-199:	Ghi_A01G10846	Ghe01G24500	6e-164
1-200:	Ghi_A01G10851	Ghe01G24510	0
1-201:	Ghi_A01G10856	Ghe01G24520	8e-54
1-202:	Ghi_A01G10861	Ghe01G24530	0
1-203:	Ghi_A01G10866	Ghe01G24540	2e-161
1-204:	Ghi_A01G10871	Ghe01G24550	0
1-205:	Ghi_A01G10881	Ghe01G24580	3e-122
1-206:	Ghi_A01G10891	Ghe01G24590	2e-129
1-207:	Ghi_A01G10911	Ghe01G24630	0
1-208:	Ghi_A01G10916	Ghe01G24640	4e-113
1-209:	Ghi_A01G10921	Ghe01G24660	1e-105
1-210:	Ghi_A01G10926	Ghe01G24670	6e-79
1-211:	Ghi_A01G10936	Ghe01G24700	0
1-212:	Ghi_A01G10941	Ghe01G24720	2e-113
1-213:	Ghi_A01G10946	Ghe01G24740	0
1-214:	Ghi_A01G10951	Ghe01G24750	0
1-215:	Ghi_A01G10956	Ghe01G24760	2e-144
1-216:	Ghi_A01G10961	Ghe01G24770	0
1-217:	Ghi_A01G10971	Ghe01G24780	0
1-218:	Ghi_A01G10976	Ghe01G24790	0
1-219:	Ghi_A01G10981	Ghe01G24800	0
1-220:	Ghi_A01G10986	Ghe01G24810	0
1-221:	Ghi_A01G10991	Ghe01G24820	4e-97
1-222:	Ghi_A01G11006	Ghe01G24830	2e-153
1-223:	Ghi_A01G11011	Ghe01G24840	0
1-224:	Ghi_A01G11016	Ghe01G24860	0
1-225:	Ghi_A01G11021	Ghe01G24870	0
1-226:	Ghi_A01G11026	Ghe01G24890	0
1-227:	Ghi_A01G11031	Ghe01G24900	6e-140
1-228:	Ghi_A01G11036	Ghe01G24910	0
1-229:	Ghi_A01G11041	Ghe01G24920	0
1-230:	Ghi_A01G11046	Ghe01G24950	0
1-231:	Ghi_A01G11051	Ghe01G24970	4e-159
1-232:	Ghi_A01G11056	Ghe01G24980	1e-73
1-233:	Ghi_A01G11066	Ghe01G24990	0
1-234:	Ghi_A01G11071	Ghe01G25000	0
1-235:	Ghi_A01G11076	Ghe01G25010	0
1-236:	Ghi_A01G11081	Ghe01G25020	4e-74
1-237:	Ghi_A01G11091	Ghe01G25030	0
1-238:	Ghi_A01G11096	Ghe01G25040	0
1-239:	Ghi_A01G11101	Ghe01G25060	0
1-240:	Ghi_A01G11106	Ghe01G25070	0
1-241:	Ghi_A01G11111	Ghe01G25080	3e-93
1-242:	Ghi_A01G11116	Ghe01G25090	7e-165
1-243:	Ghi_A01G11121	Ghe01G25100	0
1-244:	Ghi_A01G11126	Ghe01G25110	0
1-245:	Ghi_A01G11141	Ghe01G25170	0
1-246:	Ghi_A01G11146	Ghe01G25180	0
1-247:	Ghi_A01G11156	Ghe01G25210	2e-124
1-248:	Ghi_A01G11161	Ghe01G25220	0
1-249:	Ghi_A01G11166	Ghe01G25230	1e-29
1-250:	Ghi_A01G11181	Ghe01G25240	6e-18
1-251:	Ghi_A01G11191	Ghe01G25250	0
1-252:	Ghi_A01G11196	Ghe01G25260	0
1-253:	Ghi_A01G11201	Ghe01G25270	0
1-254:	Ghi_A01G11206	Ghe01G25280	0
1-255:	Ghi_A01G11216	Ghe01G25290	3e-65
1-256:	Ghi_A01G11221	Ghe01G25300	0
1-257:	Ghi_A01G11226	Ghe01G25320	1e-87
1-258:	Ghi_A01G11231	Ghe01G25330	2e-161
1-259:	Ghi_A01G11236	Ghe01G25340	0
1-260:	Ghi_A01G11241	Ghe01G25350	0
1-261:	Ghi_A01G11246	Ghe01G25360	0
1-262:	Ghi_A01G11251	Ghe01G25370	0
1-263:	Ghi_A01G11256	Ghe01G25380	0
1-264:	Ghi_A01G11261	Ghe01G25390	0
1-265:	Ghi_A01G11266	Ghe01G25410	0
1-266:	Ghi_A01G11271	Ghe01G25420	0
1-267:	Ghi_A01G11276	Ghe01G25430	0
1-268:	Ghi_A01G11281	Ghe01G25440	0
1-269:	Ghi_A01G11291	Ghe01G25450	1e-61
1-270:	Ghi_A01G11306	Ghe01G25460	0
1-271:	Ghi_A01G11311	Ghe01G25470	9e-119
1-272:	Ghi_A01G11316	Ghe01G25480	0
1-273:	Ghi_A01G11321	Ghe01G25490	0
1-274:	Ghi_A01G11326	Ghe01G25500	0
1-275:	Ghi_A01G11331	Ghe01G25510	7e-38
1-276:	Ghi_A01G11336	Ghe01G25520	2e-101
1-277:	Ghi_A01G11341	Ghe01G25530	0
1-278:	Ghi_A01G11346	Ghe01G25540	6e-68
1-279:	Ghi_A01G11351	Ghe01G25550	0
1-280:	Ghi_A01G11356	Ghe01G25560	0
1-281:	Ghi_A01G11371	Ghe01G25570	2e-168
1-282:	Ghi_A01G11376	Ghe01G25580	0
1-283:	Ghi_A01G11381	Ghe01G25590	0
1-284:	Ghi_A01G11386	Ghe01G25600	0
1-285:	Ghi_A01G11391	Ghe01G25610	1e-109
1-286:	Ghi_A01G11396	Ghe01G25620	0
1-287:	Ghi_A01G11401	Ghe01G25630	1e-119
1-288:	Ghi_A01G11406	Ghe01G25640	0
1-289:	Ghi_A01G11411	Ghe01G25650	1e-129
1-290:	Ghi_A01G11416	Ghe01G25660	0
1-291:	Ghi_A01G11421	Ghe01G25670	0
1-292:	Ghi_A01G11426	Ghe01G25690	0
1-293:	Ghi_A01G11431	Ghe01G25700	2e-171
1-294:	Ghi_A01G11436	Ghe01G25710	6e-73
1-295:	Ghi_A01G11441	Ghe01G25720	0
1-296:	Ghi_A01G11446	Ghe01G25730	0
1-297:	Ghi_A01G11451	Ghe01G25740	0
1-298:	Ghi_A01G11466	Ghe01G25780	1e-180
1-299:	Ghi_A01G11471	Ghe01G25790	0
1-300:	Ghi_A01G11476	Ghe01G25800	0
1-301:	Ghi_A01G11481	Ghe01G25810	0
1-302:	Ghi_A01G11486	Ghe01G25820	0
1-303:	Ghi_A01G11491	Ghe01G25830	0
1-304:	Ghi_A01G11496	Ghe01G25840	1e-25
1-305:	Ghi_A01G11511	Ghe01G25850	7e-173
1-306:	Ghi_A01G11516	Ghe01G25860	7e-128
1-307:	Ghi_A01G11521	Ghe01G25880	2e-153
1-308:	Ghi_A01G11536	Ghe01G25900	0
1-309:	Ghi_A01G11541	Ghe01G25910	7e-73
1-310:	Ghi_A01G11546	Ghe01G25920	3e-119
1-311:	Ghi_A01G11551	Ghe01G25930	4e-97
1-312:	Ghi_A01G11556	Ghe01G25940	1e-150
1-313:	Ghi_A01G11561	Ghe01G25950	0
1-314:	Ghi_A01G11566	Ghe01G25960	7e-99
1-315:	Ghi_A01G11571	Ghe01G25970	6e-78
1-316:	Ghi_A01G11576	Ghe01G25980	5e-96
1-317:	Ghi_A01G11581	Ghe01G25990	0
1-318:	Ghi_A01G11596	Ghe01G26030	8e-53
1-319:	Ghi_A01G11641	Ghe01G26120	0
1-320:	Ghi_A01G11646	Ghe01G26130	0
1-321:	Ghi_A01G11651	Ghe01G26140	0
1-322:	Ghi_A01G11656	Ghe01G26150	0
1-323:	Ghi_A01G11661	Ghe01G26160	6e-121
1-324:	Ghi_A01G11666	Ghe01G26170	0
1-325:	Ghi_A01G11671	Ghe01G26180	3e-175
1-326:	Ghi_A01G11676	Ghe01G26210	0
1-327:	Ghi_A01G11681	Ghe01G26220	0
1-328:	Ghi_A01G11686	Ghe01G26230	0
1-329:	Ghi_A01G11691	Ghe01G26250	0
1-330:	Ghi_A01G11696	Ghe01G26270	0
1-331:	Ghi_A01G11701	Ghe01G26280	0
1-332:	Ghi_A01G11706	Ghe01G26290	0
1-333:	Ghi_A01G11711	Ghe01G26300	0
1-334:	Ghi_A01G11716	Ghe01G26310	0
1-335:	Ghi_A01G11721	Ghe01G26320	6e-111
1-336:	Ghi_A01G11726	Ghe01G26330	3e-72
1-337:	Ghi_A01G11731	Ghe01G26340	7e-47
1-338:	Ghi_A01G11736	Ghe01G26350	0
1-339:	Ghi_A01G11741	Ghe01G26360	1e-91
1-340:	Ghi_A01G11746	Ghe01G26370	0
1-341:	Ghi_A01G11751	Ghe01G26380	0
1-342:	Ghi_A01G11756	Ghe01G26390	0
1-343:	Ghi_A01G11766	Ghe01G26400	0
1-344:	Ghi_A01G11771	Ghe01G26410	8e-72
1-345:	Ghi_A01G11776	Ghe01G26420	1e-147
1-346:	Ghi_A01G11786	Ghe01G26430	8e-124
1-347:	Ghi_A01G11791	Ghe01G26440	0
1-348:	Ghi_A01G11796	Ghe01G26480	1e-117
1-349:	Ghi_A01G11806	Ghe01G26490	2e-79
1-350:	Ghi_A01G11811	Ghe01G26500	3e-64
1-351:	Ghi_A01G11816	Ghe01G26510	0
1-352:	Ghi_A01G11821	Ghe01G26520	0
1-353:	Ghi_A01G11826	Ghe01G26560	2e-116
1-354:	Ghi_A01G11836	Ghe01G26580	8e-12
1-355:	Ghi_A01G11841	Ghe01G26620	4e-111
1-356:	Ghi_A01G11846	Ghe01G26640	4e-142
1-357:	Ghi_A01G11856	Ghe01G26670	0
1-358:	Ghi_A01G11861	Ghe01G26680	0
1-359:	Ghi_A01G11866	Ghe01G26700	0
1-360:	Ghi_A01G11871	Ghe01G26710	3e-35
1-361:	Ghi_A01G11881	Ghe01G26730	0
1-362:	Ghi_A01G11886	Ghe01G26740	0
1-363:	Ghi_A01G11891	Ghe01G26750	5e-139
1-364:	Ghi_A01G11901	Ghe01G26760	0
1-365:	Ghi_A01G11906	Ghe01G26770	3e-161
1-366:	Ghi_A01G11911	Ghe01G26780	0
1-367:	Ghi_A01G11916	Ghe01G26790	0
1-368:	Ghi_A01G11921	Ghe01G26800	0
1-369:	Ghi_A01G11926	Ghe01G26810	0
1-370:	Ghi_A01G11931	Ghe01G26820	0
1-371:	Ghi_A01G11941	Ghe01G26840	0
1-372:	Ghi_A01G11946	Ghe01G26850	2e-166
1-373:	Ghi_A01G11951	Ghe01G26860	1e-88
1-374:	Ghi_A01G11966	Ghe01G26880	3e-112
1-375:	Ghi_A01G11971	Ghe01G26890	0
1-376:	Ghi_A01G11976	Ghe01G26900	0
1-377:	Ghi_A01G11981	Ghe01G26920	0
1-378:	Ghi_A01G11986	Ghe01G26930	0
1-379:	Ghi_A01G11991	Ghe01G26940	0
1-380:	Ghi_A01G11996	Ghe01G26950	2e-131
1-381:	Ghi_A01G12006	Ghe01G26960	0
1-382:	Ghi_A01G12011	Ghe01G26970	0
1-383:	Ghi_A01G12016	Ghe01G26980	1e-159
1-384:	Ghi_A01G12021	Ghe01G26990	0
1-385:	Ghi_A01G12031	Ghe01G27000	0
1-386:	Ghi_A01G12046	Ghe01G27020	0
1-387:	Ghi_A01G12051	Ghe01G27030	2e-145
1-388:	Ghi_A01G12056	Ghe01G27040	0
1-389:	Ghi_A01G12061	Ghe01G27050	6e-175
1-390:	Ghi_A01G12066	Ghe01G27060	0
1-391:	Ghi_A01G12076	Ghe01G27090	0
1-392:	Ghi_A01G12081	Ghe01G27100	0
1-393:	Ghi_A01G12086	Ghe01G27110	0
1-394:	Ghi_A01G12091	Ghe01G27120	0
1-395:	Ghi_A01G12096	Ghe01G27130	0
1-396:	Ghi_A01G12101	Ghe01G27160	0
1-397:	Ghi_A01G12106	Ghe01G27170	4e-66
1-398:	Ghi_A01G12111	Ghe01G27180	0
1-399:	Ghi_A01G12116	Ghe01G27190	0
1-400:	Ghi_A01G12141	Ghe01G27230	6e-36
1-401:	Ghi_A01G12151	Ghe01G27250	0
1-402:	Ghi_A01G12156	Ghe01G27260	0
1-403:	Ghi_A01G12161	Ghe01G27270	3e-64
1-404:	Ghi_A01G12166	Ghe01G27280	0
1-405:	Ghi_A01G12171	Ghe01G27290	0
1-406:	Ghi_A01G12176	Ghe01G27300	0
1-407:	Ghi_A01G12181	Ghe01G27310	2e-55
1-408:	Ghi_A01G12186	Ghe01G27320	0
1-409:	Ghi_A01G12196	Ghe01G27340	0
1-410:	Ghi_A01G12201	Ghe01G27350	0
1-411:	Ghi_A01G12206	Ghe01G27360	0
1-412:	Ghi_A01G12211	Ghe01G27370	0
1-413:	Ghi_A01G12216	Ghe01G27380	0
1-414:	Ghi_A01G12221	Ghe01G27390	0
1-415:	Ghi_A01G12226	Ghe01G27400	0
1-416:	Ghi_A01G12236	Ghe01G27420	0
1-417:	Ghi_A01G12241	Ghe01G27430	5e-52
1-418:	Ghi_A01G12246	Ghe01G27440	0
1-419:	Ghi_A01G12251	Ghe01G27470	0
1-420:	Ghi_A01G12256	Ghe01G27480	3e-86
1-421:	Ghi_A01G12261	Ghe01G27490	0
1-422:	Ghi_A01G12266	Ghe01G27510	0
1-423:	Ghi_A01G12271	Ghe01G27530	0
1-424:	Ghi_A01G12276	Ghe01G27540	0
1-425:	Ghi_A01G12281	Ghe01G27550	0
1-426:	Ghi_A01G12286	Ghe01G27560	2e-118
1-427:	Ghi_A01G12291	Ghe01G27570	3e-141
1-428:	Ghi_A01G12301	Ghe01G27580	4e-129
1-429:	Ghi_A01G12311	Ghe01G27600	0
1-430:	Ghi_A01G12316	Ghe01G27610	0
1-431:	Ghi_A01G12321	Ghe01G27620	0
1-432:	Ghi_A01G12326	Ghe01G27630	0
1-433:	Ghi_A01G12331	Ghe01G27640	0
1-434:	Ghi_A01G12336	Ghe01G27650	0
1-435:	Ghi_A01G12341	Ghe01G27660	1e-144
1-436:	Ghi_A01G12346	Ghe01G27670	9e-163
1-437:	Ghi_A01G12351	Ghe01G27690	3e-68
1-438:	Ghi_A01G12356	Ghe01G27700	0
1-439:	Ghi_A01G12361	Ghe01G27730	0
1-440:	Ghi_A01G12366	Ghe01G27740	2e-104
1-441:	Ghi_A01G12371	Ghe01G27750	5e-169
1-442:	Ghi_A01G12376	Ghe01G27760	0
1-443:	Ghi_A01G12381	Ghe01G27770	0
1-444:	Ghi_A01G12386	Ghe01G27780	6e-141
1-445:	Ghi_A01G12391	Ghe01G27790	0
1-446:	Ghi_A01G12396	Ghe01G27800	0
1-447:	Ghi_A01G12401	Ghe01G27810	1e-84
1-448:	Ghi_A01G12406	Ghe01G27820	3e-139
1-449:	Ghi_A01G12411	Ghe01G27830	2e-90
1-450:	Ghi_A01G12416	Ghe01G27840	2e-92
1-451:	Ghi_A01G12431	Ghe01G27870	2e-101
1-452:	Ghi_A01G12436	Ghe01G27880	0
1-453:	Ghi_A01G12451	Ghe01G27900	6e-55
1-454:	Ghi_A01G12456	Ghe01G27910	2e-99
1-455:	Ghi_A01G12466	Ghe01G27930	0
1-456:	Ghi_A01G12471	Ghe01G27940	0
1-457:	Ghi_A01G12476	Ghe01G27950	0
1-458:	Ghi_A01G12481	Ghe01G27960	7e-67
1-459:	Ghi_A01G12486	Ghe01G27970	1e-40
1-460:	Ghi_A01G12491	Ghe01G27980	0
1-461:	Ghi_A01G12496	Ghe01G27990	0
1-462:	Ghi_A01G12501	Ghe01G28000	4e-95
1-463:	Ghi_A01G12506	Ghe01G28010	0
1-464:	Ghi_A01G12511	Ghe01G28020	0
1-465:	Ghi_A01G12516	Ghe01G28030	5e-80
1-466:	Ghi_A01G12521	Ghe01G28040	0
1-467:	Ghi_A01G12526	Ghe01G28050	0
1-468:	Ghi_A01G12531	Ghe01G28070	0
1-469:	Ghi_A01G12536	Ghe01G28080	3e-64
1-470:	Ghi_A01G12541	Ghe01G28100	0
1-471:	Ghi_A01G12546	Ghe01G28110	1e-103
1-472:	Ghi_A01G12551	Ghe01G28120	2e-122
1-473:	Ghi_A01G12556	Ghe01G28140	5e-154
1-474:	Ghi_A01G12561	Ghe01G28150	0
1-475:	Ghi_A01G12566	Ghe01G28170	0
1-476:	Ghi_A01G12571	Ghe01G28180	0
1-477:	Ghi_A01G12576	Ghe01G28200	0
1-478:	Ghi_A01G12581	Ghe01G28210	0
1-479:	Ghi_A01G12586	Ghe01G28220	0
1-480:	Ghi_A01G12591	Ghe01G28230	0
1-481:	Ghi_A01G12596	Ghe01G28240	2e-48
1-482:	Ghi_A01G12601	Ghe01G28250	0
1-483:	Ghi_A01G12606	Ghe01G28270	2e-106
1-484:	Ghi_A01G12611	Ghe01G28280	0
1-485:	Ghi_A01G12616	Ghe01G28290	2e-97
1-486:	Ghi_A01G12631	Ghe01G28300	0
1-487:	Ghi_A01G12641	Ghe01G28330	0
1-488:	Ghi_A01G12646	Ghe01G28350	0
1-489:	Ghi_A01G12651	Ghe01G28360	3e-102
1-490:	Ghi_A01G12656	Ghe01G28370	7e-172
1-491:	Ghi_A01G12661	Ghe01G28380	0
1-492:	Ghi_A01G12666	Ghe01G28390	5e-130
1-493:	Ghi_A01G12676	Ghe01G28440	0
1-494:	Ghi_A01G12681	Ghe01G28450	5e-61
1-495:	Ghi_A01G12686	Ghe01G28460	4e-78
1-496:	Ghi_A01G12696	Ghe01G28540	0
1-497:	Ghi_A01G12701	Ghe01G28550	0
1-498:	Ghi_A01G12706	Ghe01G28560	0
1-499:	Ghi_A01G12711	Ghe01G28570	9e-74
1-500:	Ghi_A01G12716	Ghe01G28580	9e-156
1-501:	Ghi_A01G12721	Ghe01G28590	0
1-502:	Ghi_A01G12726	Ghe01G28600	0
1-503:	Ghi_A01G12731	Ghe01G28610	0
1-504:	Ghi_A01G12736	Ghe01G28620	0
1-505:	Ghi_A01G12741	Ghe01G28650	0
1-506:	Ghi_A01G12746	Ghe01G28660	0
1-507:	Ghi_A01G12751	Ghe01G28670	0
1-508:	Ghi_A01G12756	Ghe01G28680	8e-86
1-509:	Ghi_A01G12761	Ghe01G28700	0
1-510:	Ghi_A01G12766	Ghe01G28710	0
1-511:	Ghi_A01G12771	Ghe01G28720	1e-72
1-512:	Ghi_A01G12781	Ghe01G28740	0
1-513:	Ghi_A01G12786	Ghe01G28750	3e-164
1-514:	Ghi_A01G12791	Ghe01G28760	0
1-515:	Ghi_A01G12796	Ghe01G28770	0
1-516:	Ghi_A01G12801	Ghe01G28780	4e-136
1-517:	Ghi_A01G12806	Ghe01G28790	0
1-518:	Ghi_A01G12811	Ghe01G28800	0
1-519:	Ghi_A01G12816	Ghe01G28810	0
1-520:	Ghi_A01G12821	Ghe01G28820	0
1-521:	Ghi_A01G12826	Ghe01G28830	0
1-522:	Ghi_A01G12831	Ghe01G28850	0
1-523:	Ghi_A01G12836	Ghe01G28860	0
1-524:	Ghi_A01G12841	Ghe01G28870	0
1-525:	Ghi_A01G12846	Ghe01G28880	0
1-526:	Ghi_A01G12851	Ghe01G28890	8e-119
1-527:	Ghi_A01G12856	Ghe01G28900	0
1-528:	Ghi_A01G12861	Ghe01G28910	9e-115
1-529:	Ghi_A01G12866	Ghe01G28920	0
1-530:	Ghi_A01G12871	Ghe01G28930	0
1-531:	Ghi_A01G12881	Ghe01G28950	1e-123
1-532:	Ghi_A01G12886	Ghe01G28960	0
1-533:	Ghi_A01G12891	Ghe01G28970	0
1-534:	Ghi_A01G12896	Ghe01G28980	0
1-535:	Ghi_A01G12901	Ghe01G28990	2e-126
1-536:	Ghi_A01G12906	Ghe01G29000	7e-161
1-537:	Ghi_A01G12911	Ghe01G29010	0
1-538:	Ghi_A01G12916	Ghe01G29020	0
1-539:	Ghi_A01G12921	Ghe01G29030	2e-98
1-540:	Ghi_A01G12926	Ghe01G29040	0
1-541:	Ghi_A01G12931	Ghe01G29060	1e-122
1-542:	Ghi_A01G12936	Ghe01G29070	8e-132
1-543:	Ghi_A01G12941	Ghe01G29080	0
1-544:	Ghi_A01G12946	Ghe01G29090	0
1-545:	Ghi_A01G12951	Ghe01G29100	0
1-546:	Ghi_A01G12956	Ghe01G29110	5e-150
1-547:	Ghi_A01G12961	Ghe01G29120	5e-94
1-548:	Ghi_A01G12966	Ghe01G29130	0
1-549:	Ghi_A01G12971	Ghe01G29140	2e-130
1-550:	Ghi_A01G12976	Ghe01G29150	0
1-551:	Ghi_A01G12981	Ghe01G29160	0
1-552:	Ghi_A01G12986	Ghe01G29170	0
1-553:	Ghi_A01G12996	Ghe01G29190	7e-127
1-554:	Ghi_A01G13006	Ghe01G29200	1e-113
1-555:	Ghi_A01G13011	Ghe01G29210	0
1-556:	Ghi_A01G13016	Ghe01G29220	2e-28
## Alignment 2: score=4385.0 e_value=0 N=91 A01&Chr01 plus
2- 0:	Ghi_A01G08191	Ghe01G18780	0
2- 1:	Ghi_A01G08196	Ghe01G18790	0
2- 2:	Ghi_A01G08216	Ghe01G18800	0
2- 3:	Ghi_A01G08226	Ghe01G18810	1e-31
2- 4:	Ghi_A01G08236	Ghe01G18830	0
2- 5:	Ghi_A01G08246	Ghe01G18840	0
2- 6:	Ghi_A01G08251	Ghe01G18850	0
2- 7:	Ghi_A01G08256	Ghe01G18870	0
2- 8:	Ghi_A01G08266	Ghe01G18880	0
2- 9:	Ghi_A01G08271	Ghe01G18890	2e-49
2- 10:	Ghi_A01G08281	Ghe01G18900	0
2- 11:	Ghi_A01G08311	Ghe01G18910	2e-50
2- 12:	Ghi_A01G08351	Ghe01G19080	1e-19
2- 13:	Ghi_A01G08391	Ghe01G19310	0
2- 14:	Ghi_A01G08401	Ghe01G19540	0
2- 15:	Ghi_A01G08416	Ghe01G19580	0
2- 16:	Ghi_A01G08421	Ghe01G19590	2e-101
2- 17:	Ghi_A01G08426	Ghe01G19610	3e-63
2- 18:	Ghi_A01G08436	Ghe01G19630	0
2- 19:	Ghi_A01G08441	Ghe01G19640	0
2- 20:	Ghi_A01G08451	Ghe01G19650	7e-88
2- 21:	Ghi_A01G08456	Ghe01G19660	2e-139
2- 22:	Ghi_A01G08461	Ghe01G19670	0
2- 23:	Ghi_A01G08476	Ghe01G19680	0
2- 24:	Ghi_A01G08481	Ghe01G19690	0
2- 25:	Ghi_A01G08486	Ghe01G19700	0
2- 26:	Ghi_A01G08491	Ghe01G19710	0
2- 27:	Ghi_A01G08496	Ghe01G19750	9e-108
2- 28:	Ghi_A01G08501	Ghe01G19760	0
2- 29:	Ghi_A01G08506	Ghe01G19770	0
2- 30:	Ghi_A01G08511	Ghe01G19780	0
2- 31:	Ghi_A01G08526	Ghe01G19800	0
2- 32:	Ghi_A01G08531	Ghe01G19810	1e-59
2- 33:	Ghi_A01G08536	Ghe01G19820	5e-92
2- 34:	Ghi_A01G08541	Ghe01G19830	9e-68
2- 35:	Ghi_A01G08546	Ghe01G19840	0
2- 36:	Ghi_A01G08551	Ghe01G19850	2e-38
2- 37:	Ghi_A01G08561	Ghe01G19860	0
2- 38:	Ghi_A01G08576	Ghe01G19890	0
2- 39:	Ghi_A01G08586	Ghe01G19900	0
2- 40:	Ghi_A01G08591	Ghe01G19910	3e-133
2- 41:	Ghi_A01G08596	Ghe01G19930	6e-138
2- 42:	Ghi_A01G08601	Ghe01G19950	0
2- 43:	Ghi_A01G08606	Ghe01G19960	0
2- 44:	Ghi_A01G08621	Ghe01G19980	1e-67
2- 45:	Ghi_A01G08626	Ghe01G19990	4e-89
2- 46:	Ghi_A01G08631	Ghe01G20010	5e-178
2- 47:	Ghi_A01G08636	Ghe01G20020	2e-177
2- 48:	Ghi_A01G08641	Ghe01G20030	8e-55
2- 49:	Ghi_A01G08646	Ghe01G20040	0
2- 50:	Ghi_A01G08656	Ghe01G20080	6e-53
2- 51:	Ghi_A01G08666	Ghe01G20100	9e-146
2- 52:	Ghi_A01G08671	Ghe01G20110	0
2- 53:	Ghi_A01G08676	Ghe01G20120	0
2- 54:	Ghi_A01G08681	Ghe01G20130	3e-63
2- 55:	Ghi_A01G08706	Ghe01G20190	0
2- 56:	Ghi_A01G08711	Ghe01G20200	0
2- 57:	Ghi_A01G08721	Ghe01G20220	5e-139
2- 58:	Ghi_A01G08731	Ghe01G20240	0
2- 59:	Ghi_A01G08736	Ghe01G20250	0
2- 60:	Ghi_A01G08741	Ghe01G20260	8e-59
2- 61:	Ghi_A01G08746	Ghe01G20270	1e-11
2- 62:	Ghi_A01G08751	Ghe01G20280	3e-42
2- 63:	Ghi_A01G08761	Ghe01G20290	0
2- 64:	Ghi_A01G08766	Ghe01G20310	3e-44
2- 65:	Ghi_A01G08771	Ghe01G20330	3e-51
2- 66:	Ghi_A01G08786	Ghe01G20340	4e-27
2- 67:	Ghi_A01G08796	Ghe01G20380	0
2- 68:	Ghi_A01G08811	Ghe01G20420	0
2- 69:	Ghi_A01G08816	Ghe01G20430	0
2- 70:	Ghi_A01G08826	Ghe01G20460	0
2- 71:	Ghi_A01G08831	Ghe01G20470	0
2- 72:	Ghi_A01G08851	Ghe01G20510	3e-114
2- 73:	Ghi_A01G08856	Ghe01G20530	0
2- 74:	Ghi_A01G08861	Ghe01G20540	0
2- 75:	Ghi_A01G08866	Ghe01G20560	7e-43
2- 76:	Ghi_A01G08881	Ghe01G20570	0
2- 77:	Ghi_A01G08891	Ghe01G20590	0
2- 78:	Ghi_A01G08906	Ghe01G20610	1e-40
2- 79:	Ghi_A01G08911	Ghe01G20620	0
2- 80:	Ghi_A01G08916	Ghe01G20630	0
2- 81:	Ghi_A01G08921	Ghe01G20640	2e-36
2- 82:	Ghi_A01G08926	Ghe01G20650	6e-104
2- 83:	Ghi_A01G08931	Ghe01G20660	0
2- 84:	Ghi_A01G08936	Ghe01G20670	0
2- 85:	Ghi_A01G08946	Ghe01G20680	0
2- 86:	Ghi_A01G08951	Ghe01G20690	0
2- 87:	Ghi_A01G08956	Ghe01G20710	9e-33
2- 88:	Ghi_A01G09041	Ghe01G20870	1e-117
2- 89:	Ghi_A01G09131	Ghe01G21050	6e-55
2- 90:	Ghi_A01G09136	Ghe01G21060	0
## Alignment 3: score=2155.0 e_value=1.1e-187 N=44 A01&Chr01 plus
3- 0:	Ghi_A01G07501	Ghe01G17580	2e-36
3- 1:	Ghi_A01G07506	Ghe01G17600	3e-65
3- 2:	Ghi_A01G07516	Ghe01G17620	4e-50
3- 3:	Ghi_A01G07526	Ghe01G17630	7e-104
3- 4:	Ghi_A01G07531	Ghe01G17640	5e-98
3- 5:	Ghi_A01G07536	Ghe01G17650	9e-95
3- 6:	Ghi_A01G07541	Ghe01G17670	0
3- 7:	Ghi_A01G07546	Ghe01G17710	0
3- 8:	Ghi_A01G07551	Ghe01G17720	2e-161
3- 9:	Ghi_A01G07561	Ghe01G17780	2e-75
3- 10:	Ghi_A01G07581	Ghe01G17830	0
3- 11:	Ghi_A01G07606	Ghe01G17880	6e-13
3- 12:	Ghi_A01G07611	Ghe01G17900	0
3- 13:	Ghi_A01G07631	Ghe01G17910	0
3- 14:	Ghi_A01G07641	Ghe01G17920	2e-96
3- 15:	Ghi_A01G07646	Ghe01G17930	0
3- 16:	Ghi_A01G07651	Ghe01G17940	1e-107
3- 17:	Ghi_A01G07661	Ghe01G17970	0
3- 18:	Ghi_A01G07671	Ghe01G17990	4e-115
3- 19:	Ghi_A01G07676	Ghe01G18000	0
3- 20:	Ghi_A01G07681	Ghe01G18010	0
3- 21:	Ghi_A01G07686	Ghe01G18040	0
3- 22:	Ghi_A01G07691	Ghe01G18050	5e-13
3- 23:	Ghi_A01G07696	Ghe01G18070	0
3- 24:	Ghi_A01G07701	Ghe01G18090	1e-60
3- 25:	Ghi_A01G07711	Ghe01G18100	3e-70
3- 26:	Ghi_A01G07731	Ghe01G18140	0
3- 27:	Ghi_A01G07736	Ghe01G18150	0
3- 28:	Ghi_A01G07746	Ghe01G18160	0
3- 29:	Ghi_A01G07751	Ghe01G18170	6e-77
3- 30:	Ghi_A01G07761	Ghe01G18190	0
3- 31:	Ghi_A01G07766	Ghe01G18200	1e-13
3- 32:	Ghi_A01G07771	Ghe01G18230	0
3- 33:	Ghi_A01G07776	Ghe01G18240	6e-71
3- 34:	Ghi_A01G07786	Ghe01G18250	4e-49
3- 35:	Ghi_A01G07791	Ghe01G18260	8e-39
3- 36:	Ghi_A01G07801	Ghe01G18270	5e-79
3- 37:	Ghi_A01G07806	Ghe01G18290	0
3- 38:	Ghi_A01G07816	Ghe01G18310	0
3- 39:	Ghi_A01G07821	Ghe01G18320	0
3- 40:	Ghi_A01G07826	Ghe01G18330	0
3- 41:	Ghi_A01G07836	Ghe01G18350	6e-31
3- 42:	Ghi_A01G07841	Ghe01G18360	0
3- 43:	Ghi_A01G07846	Ghe01G18370	1e-16
## Alignment 4: score=796.0 e_value=6.3e-60 N=17 A01&Chr01 plus
4- 0:	Ghi_A01G07121	Ghe01G14230	3e-33
4- 1:	Ghi_A01G07126	Ghe01G14390	8e-40
4- 2:	Ghi_A01G07131	Ghe01G14600	0
4- 3:	Ghi_A01G07141	Ghe01G14630	0
4- 4:	Ghi_A01G07146	Ghe01G14650	5e-63
4- 5:	Ghi_A01G07151	Ghe01G14660	0
4- 6:	Ghi_A01G07156	Ghe01G14670	3e-30
4- 7:	Ghi_A01G07161	Ghe01G14690	0
4- 8:	Ghi_A01G07176	Ghe01G14730	1e-123
4- 9:	Ghi_A01G07181	Ghe01G14750	3e-108
4- 10:	Ghi_A01G07186	Ghe01G14760	2e-161
4- 11:	Ghi_A01G07191	Ghe01G14770	0
4- 12:	Ghi_A01G07221	Ghe01G14810	8e-37
4- 13:	Ghi_A01G07231	Ghe01G14820	3e-50
4- 14:	Ghi_A01G07236	Ghe01G14830	4e-48
4- 15:	Ghi_A01G07251	Ghe01G14870	4e-110
4- 16:	Ghi_A01G07266	Ghe01G14900	0
## Alignment 5: score=720.0 e_value=1.5e-50 N=15 A01&Chr01 plus
5- 0:	Ghi_A01G07971	Ghe01G18750	9e-119
5- 1:	Ghi_A01G08051	Ghe01G18920	0
5- 2:	Ghi_A01G08061	Ghe01G18930	0
5- 3:	Ghi_A01G08066	Ghe01G18940	2e-111
5- 4:	Ghi_A01G08071	Ghe01G18950	0
5- 5:	Ghi_A01G08076	Ghe01G18960	0
5- 6:	Ghi_A01G08081	Ghe01G18970	9e-67
5- 7:	Ghi_A01G08086	Ghe01G18990	5e-65
5- 8:	Ghi_A01G08091	Ghe01G19000	9e-93
5- 9:	Ghi_A01G08096	Ghe01G19010	9e-118
5- 10:	Ghi_A01G08111	Ghe01G19040	5e-52
5- 11:	Ghi_A01G08136	Ghe01G19100	0
5- 12:	Ghi_A01G08146	Ghe01G19140	3e-163
5- 13:	Ghi_A01G08151	Ghe01G19150	0
5- 14:	Ghi_A01G08161	Ghe01G19180	0
## Alignment 6: score=428.0 e_value=7.5e-19 N=9 A01&Chr01 plus
6- 0:	Ghi_A01G02021	Ghe01G05090	7e-57
6- 1:	Ghi_A01G02026	Ghe01G05210	3e-12
6- 2:	Ghi_A01G02071	Ghe01G05240	0
6- 3:	Ghi_A01G02076	Ghe01G05250	5e-57
6- 4:	Ghi_A01G02081	Ghe01G05270	8e-140
6- 5:	Ghi_A01G02096	Ghe01G05300	6e-81
6- 6:	Ghi_A01G02101	Ghe01G05310	0
6- 7:	Ghi_A01G02106	Ghe01G05320	0
6- 8:	Ghi_A01G02111	Ghe01G05330	0
## Alignment 7: score=377.0 e_value=5.7e-21 N=9 A01&Chr01 plus
7- 0:	Ghi_A01G06966	Ghe01G25980	7e-15
7- 1:	Ghi_A01G06996	Ghe01G26180	3e-60
7- 2:	Ghi_A01G07021	Ghe01G26330	2e-65
7- 3:	Ghi_A01G07026	Ghe01G26340	2e-18
7- 4:	Ghi_A01G07051	Ghe01G26400	2e-150
7- 5:	Ghi_A01G07061	Ghe01G26590	1e-136
7- 6:	Ghi_A01G07071	Ghe01G26640	5e-39
7- 7:	Ghi_A01G07091	Ghe01G26670	0
7- 8:	Ghi_A01G07146	Ghe01G26760	7e-53
## Alignment 8: score=292.0 e_value=8.1e-13 N=6 A01&Chr01 plus
8- 0:	Ghi_A01G07856	Ghe01G19410	0
8- 1:	Ghi_A01G07861	Ghe01G19420	0
8- 2:	Ghi_A01G07866	Ghe01G19430	0
8- 3:	Ghi_A01G07871	Ghe01G19440	0
8- 4:	Ghi_A01G07901	Ghe01G19480	0
8- 5:	Ghi_A01G07921	Ghe01G19500	5e-171
## Alignment 9: score=262.0 e_value=2.4e-11 N=7 A01&Chr01 plus
9- 0:	Ghi_A01G01201	Ghe01G09140	4e-25
9- 1:	Ghi_A01G01251	Ghe01G09360	4e-13
9- 2:	Ghi_A01G01366	Ghe01G09430	3e-66
9- 3:	Ghi_A01G01441	Ghe01G09650	1e-30
9- 4:	Ghi_A01G01466	Ghe01G09700	1e-17
9- 5:	Ghi_A01G01476	Ghe01G09780	1e-102
9- 6:	Ghi_A01G01486	Ghe01G09920	7e-48
## Alignment 10: score=258.0 e_value=3.5e-10 N=7 A01&Chr01 plus
10- 0:	Ghi_A01G01981	Ghe01G28130	1e-46
10- 1:	Ghi_A01G02011	Ghe01G28220	2e-63
10- 2:	Ghi_A01G02026	Ghe01G28400	9e-37
10- 3:	Ghi_A01G02111	Ghe01G28490	6e-176
10- 4:	Ghi_A01G02141	Ghe01G28600	3e-41
10- 5:	Ghi_A01G02256	Ghe01G28730	2e-13
10- 6:	Ghi_A01G02266	Ghe01G28930	6e-14
## Alignment 11: score=253.0 e_value=6.5e-11 N=7 A01&Chr01 plus
11- 0:	Ghi_A01G01791	Ghe01G00130	2e-21
11- 1:	Ghi_A01G01811	Ghe01G00240	2e-11
11- 2:	Ghi_A01G01886	Ghe01G00270	4e-18
11- 3:	Ghi_A01G01971	Ghe01G00310	1e-26
11- 4:	Ghi_A01G02011	Ghe01G00480	4e-63
11- 5:	Ghi_A01G02026	Ghe01G00740	7e-15
11- 6:	Ghi_A01G02111	Ghe01G00810	2e-19
## Alignment 12: score=1849.0 e_value=1.7e-151 N=38 A01&Chr01 minus
12- 0:	Ghi_A01G06476	Ghe01G16700	1e-109
12- 1:	Ghi_A01G06486	Ghe01G16640	0
12- 2:	Ghi_A01G06496	Ghe01G16630	0
12- 3:	Ghi_A01G06501	Ghe01G16610	6e-74
12- 4:	Ghi_A01G06506	Ghe01G16600	0
12- 5:	Ghi_A01G06511	Ghe01G16590	6e-38
12- 6:	Ghi_A01G06546	Ghe01G16580	4e-106
12- 7:	Ghi_A01G06551	Ghe01G16560	2e-40
12- 8:	Ghi_A01G06571	Ghe01G16540	0
12- 9:	Ghi_A01G06581	Ghe01G16510	5e-118
12- 10:	Ghi_A01G06586	Ghe01G16500	0
12- 11:	Ghi_A01G06591	Ghe01G16490	0
12- 12:	Ghi_A01G06601	Ghe01G16470	0
12- 13:	Ghi_A01G06616	Ghe01G16430	0
12- 14:	Ghi_A01G06621	Ghe01G16420	3e-92
12- 15:	Ghi_A01G06626	Ghe01G16410	0
12- 16:	Ghi_A01G06631	Ghe01G16400	0
12- 17:	Ghi_A01G06636	Ghe01G16390	7e-41
12- 18:	Ghi_A01G06651	Ghe01G16360	0
12- 19:	Ghi_A01G06656	Ghe01G16330	0
12- 20:	Ghi_A01G06701	Ghe01G16310	7e-109
12- 21:	Ghi_A01G06706	Ghe01G16300	0
12- 22:	Ghi_A01G06711	Ghe01G16290	2e-145
12- 23:	Ghi_A01G06716	Ghe01G16280	1e-51
12- 24:	Ghi_A01G06721	Ghe01G16270	7e-87
12- 25:	Ghi_A01G06726	Ghe01G16260	7e-78
12- 26:	Ghi_A01G06731	Ghe01G16250	1e-89
12- 27:	Ghi_A01G06736	Ghe01G16240	0
12- 28:	Ghi_A01G06741	Ghe01G16210	0
12- 29:	Ghi_A01G06746	Ghe01G16200	4e-51
12- 30:	Ghi_A01G06761	Ghe01G16190	0
12- 31:	Ghi_A01G06766	Ghe01G16180	7e-28
12- 32:	Ghi_A01G06776	Ghe01G16170	0
12- 33:	Ghi_A01G06781	Ghe01G16160	0
12- 34:	Ghi_A01G06801	Ghe01G16080	0
12- 35:	Ghi_A01G06816	Ghe01G16050	6e-43
12- 36:	Ghi_A01G06831	Ghe01G16020	0
12- 37:	Ghi_A01G06836	Ghe01G16010	5e-75
## Alignment 13: score=1460.0 e_value=3e-112 N=30 A01&Chr01 minus
13- 0:	Ghi_A01G06856	Ghe01G15500	0
13- 1:	Ghi_A01G06871	Ghe01G15470	5e-91
13- 2:	Ghi_A01G06876	Ghe01G15460	0
13- 3:	Ghi_A01G06886	Ghe01G15450	1e-177
13- 4:	Ghi_A01G06891	Ghe01G15430	0
13- 5:	Ghi_A01G06901	Ghe01G15420	0
13- 6:	Ghi_A01G06911	Ghe01G15380	0
13- 7:	Ghi_A01G06946	Ghe01G15370	0
13- 8:	Ghi_A01G06956	Ghe01G15360	5e-162
13- 9:	Ghi_A01G06961	Ghe01G15350	5e-163
13- 10:	Ghi_A01G06971	Ghe01G15320	0
13- 11:	Ghi_A01G06976	Ghe01G15310	7e-139
13- 12:	Ghi_A01G06981	Ghe01G15250	4e-142
13- 13:	Ghi_A01G06986	Ghe01G15240	6e-80
13- 14:	Ghi_A01G06991	Ghe01G15220	5e-49
13- 15:	Ghi_A01G06996	Ghe01G15210	2e-82
13- 16:	Ghi_A01G07001	Ghe01G15190	8e-68
13- 17:	Ghi_A01G07006	Ghe01G15180	2e-105
13- 18:	Ghi_A01G07011	Ghe01G15160	0
13- 19:	Ghi_A01G07016	Ghe01G15140	9e-109
13- 20:	Ghi_A01G07021	Ghe01G15130	4e-113
13- 21:	Ghi_A01G07026	Ghe01G15120	1e-21
13- 22:	Ghi_A01G07036	Ghe01G15110	0
13- 23:	Ghi_A01G07051	Ghe01G15090	0
13- 24:	Ghi_A01G07061	Ghe01G15050	0
13- 25:	Ghi_A01G07071	Ghe01G15020	9e-130
13- 26:	Ghi_A01G07091	Ghe01G14990	0
13- 27:	Ghi_A01G07101	Ghe01G14980	7e-42
13- 28:	Ghi_A01G07106	Ghe01G14960	7e-26
13- 29:	Ghi_A01G07111	Ghe01G14940	7e-126
## Alignment 14: score=1355.0 e_value=6.2e-110 N=29 A01&Chr01 minus
14- 0:	Ghi_A01G09011	Ghe01G21980	6e-79
14- 1:	Ghi_A01G09096	Ghe01G21890	2e-11
14- 2:	Ghi_A01G09111	Ghe01G21640	8e-27
14- 3:	Ghi_A01G09146	Ghe01G21530	0
14- 4:	Ghi_A01G09216	Ghe01G21520	6e-90
14- 5:	Ghi_A01G09226	Ghe01G21510	3e-119
14- 6:	Ghi_A01G09231	Ghe01G21500	0
14- 7:	Ghi_A01G09236	Ghe01G21490	1e-13
14- 8:	Ghi_A01G09251	Ghe01G21470	1e-112
14- 9:	Ghi_A01G09291	Ghe01G21390	2e-24
14- 10:	Ghi_A01G09306	Ghe01G21340	3e-29
14- 11:	Ghi_A01G09346	Ghe01G21290	0
14- 12:	Ghi_A01G09361	Ghe01G21260	9e-61
14- 13:	Ghi_A01G09366	Ghe01G21250	3e-126
14- 14:	Ghi_A01G09371	Ghe01G21240	1e-153
14- 15:	Ghi_A01G09376	Ghe01G21230	0
14- 16:	Ghi_A01G09386	Ghe01G21220	4e-60
14- 17:	Ghi_A01G09391	Ghe01G21200	8e-66
14- 18:	Ghi_A01G09396	Ghe01G21190	1e-37
14- 19:	Ghi_A01G09411	Ghe01G21180	0
14- 20:	Ghi_A01G09421	Ghe01G21170	0
14- 21:	Ghi_A01G09426	Ghe01G21160	4e-87
14- 22:	Ghi_A01G09431	Ghe01G21150	0
14- 23:	Ghi_A01G09436	Ghe01G21140	0
14- 24:	Ghi_A01G09451	Ghe01G21130	0
14- 25:	Ghi_A01G09456	Ghe01G21110	0
14- 26:	Ghi_A01G09466	Ghe01G21090	0
14- 27:	Ghi_A01G09471	Ghe01G21080	0
14- 28:	Ghi_A01G09476	Ghe01G21070	0
## Alignment 15: score=1324.0 e_value=5.5e-95 N=27 A01&Chr01 minus
15- 0:	Ghi_A01G07286	Ghe01G14530	9e-86
15- 1:	Ghi_A01G07291	Ghe01G14510	0
15- 2:	Ghi_A01G07301	Ghe01G14440	4e-70
15- 3:	Ghi_A01G07316	Ghe01G14410	0
15- 4:	Ghi_A01G07321	Ghe01G14400	1e-173
15- 5:	Ghi_A01G07326	Ghe01G14390	9e-60
15- 6:	Ghi_A01G07331	Ghe01G14370	0
15- 7:	Ghi_A01G07336	Ghe01G14360	0
15- 8:	Ghi_A01G07346	Ghe01G14350	0
15- 9:	Ghi_A01G07351	Ghe01G14340	0
15- 10:	Ghi_A01G07356	Ghe01G14320	0
15- 11:	Ghi_A01G07371	Ghe01G14300	8e-43
15- 12:	Ghi_A01G07376	Ghe01G14290	0
15- 13:	Ghi_A01G07381	Ghe01G14280	0
15- 14:	Ghi_A01G07386	Ghe01G14250	5e-89
15- 15:	Ghi_A01G07396	Ghe01G14210	7e-114
15- 16:	Ghi_A01G07406	Ghe01G14200	0
15- 17:	Ghi_A01G07411	Ghe01G14190	0
15- 18:	Ghi_A01G07421	Ghe01G14180	0
15- 19:	Ghi_A01G07431	Ghe01G14170	0
15- 20:	Ghi_A01G07436	Ghe01G14140	0
15- 21:	Ghi_A01G07441	Ghe01G14130	0
15- 22:	Ghi_A01G07446	Ghe01G14120	0
15- 23:	Ghi_A01G07451	Ghe01G14110	0
15- 24:	Ghi_A01G07466	Ghe01G14100	0
15- 25:	Ghi_A01G07471	Ghe01G14090	5e-49
15- 26:	Ghi_A01G07476	Ghe01G14080	9e-68
## Alignment 16: score=1278.0 e_value=4.8e-91 N=26 A01&Chr01 minus
16- 0:	Ghi_A01G06276	Ghe01G17530	0
16- 1:	Ghi_A01G06281	Ghe01G17510	1e-26
16- 2:	Ghi_A01G06291	Ghe01G17500	3e-97
16- 3:	Ghi_A01G06296	Ghe01G17490	5e-35
16- 4:	Ghi_A01G06301	Ghe01G17470	0
16- 5:	Ghi_A01G06311	Ghe01G17450	0
16- 6:	Ghi_A01G06316	Ghe01G17440	0
16- 7:	Ghi_A01G06321	Ghe01G17430	0
16- 8:	Ghi_A01G06326	Ghe01G17410	0
16- 9:	Ghi_A01G06331	Ghe01G17400	0
16- 10:	Ghi_A01G06336	Ghe01G17390	7e-117
16- 11:	Ghi_A01G06346	Ghe01G17370	1e-143
16- 12:	Ghi_A01G06351	Ghe01G17360	1e-43
16- 13:	Ghi_A01G06356	Ghe01G17340	0
16- 14:	Ghi_A01G06371	Ghe01G17330	0
16- 15:	Ghi_A01G06376	Ghe01G17300	1e-109
16- 16:	Ghi_A01G06381	Ghe01G17260	0
16- 17:	Ghi_A01G06386	Ghe01G17250	0
16- 18:	Ghi_A01G06396	Ghe01G17230	0
16- 19:	Ghi_A01G06401	Ghe01G17220	0
16- 20:	Ghi_A01G06406	Ghe01G17210	2e-117
16- 21:	Ghi_A01G06421	Ghe01G17160	0
16- 22:	Ghi_A01G06436	Ghe01G17150	0
16- 23:	Ghi_A01G06441	Ghe01G17140	0
16- 24:	Ghi_A01G06446	Ghe01G17130	4e-161
16- 25:	Ghi_A01G06456	Ghe01G17120	0
## Alignment 17: score=1084.0 e_value=2.5e-67 N=22 A01&Chr01 minus
17- 0:	Ghi_A01G08966	Ghe01G21030	6e-158
17- 1:	Ghi_A01G08971	Ghe01G21000	0
17- 2:	Ghi_A01G08981	Ghe01G20980	0
17- 3:	Ghi_A01G08986	Ghe01G20970	0
17- 4:	Ghi_A01G08996	Ghe01G20960	0
17- 5:	Ghi_A01G09001	Ghe01G20940	2e-51
17- 6:	Ghi_A01G09006	Ghe01G20920	4e-171
17- 7:	Ghi_A01G09016	Ghe01G20900	0
17- 8:	Ghi_A01G09021	Ghe01G20890	1e-104
17- 9:	Ghi_A01G09026	Ghe01G20880	3e-24
17- 10:	Ghi_A01G09051	Ghe01G20850	7e-60
17- 11:	Ghi_A01G09056	Ghe01G20840	5e-77
17- 12:	Ghi_A01G09061	Ghe01G20830	3e-58
17- 13:	Ghi_A01G09071	Ghe01G20820	0
17- 14:	Ghi_A01G09076	Ghe01G20810	8e-132
17- 15:	Ghi_A01G09081	Ghe01G20800	1e-42
17- 16:	Ghi_A01G09086	Ghe01G20790	0
17- 17:	Ghi_A01G09091	Ghe01G20770	7e-77
17- 18:	Ghi_A01G09101	Ghe01G20760	6e-53
17- 19:	Ghi_A01G09111	Ghe01G20750	0
17- 20:	Ghi_A01G09121	Ghe01G20740	1e-61
17- 21:	Ghi_A01G09126	Ghe01G20730	1e-144
## Alignment 18: score=594.0 e_value=8.1e-41 N=15 A01&Chr01 minus
18- 0:	Ghi_A01G00411	Ghe01G01790	2e-23
18- 1:	Ghi_A01G00501	Ghe01G01540	7e-23
18- 2:	Ghi_A01G00561	Ghe01G01310	0
18- 3:	Ghi_A01G00566	Ghe01G01300	1e-147
18- 4:	Ghi_A01G00571	Ghe01G01290	0
18- 5:	Ghi_A01G00581	Ghe01G01250	0
18- 6:	Ghi_A01G00586	Ghe01G01240	0
18- 7:	Ghi_A01G00591	Ghe01G01220	1e-78
18- 8:	Ghi_A01G00606	Ghe01G01100	6e-36
18- 9:	Ghi_A01G00716	Ghe01G00880	3e-22
18- 10:	Ghi_A01G00836	Ghe01G00740	4e-12
18- 11:	Ghi_A01G00881	Ghe01G00500	1e-48
18- 12:	Ghi_A01G00926	Ghe01G00340	3e-17
18- 13:	Ghi_A01G00966	Ghe01G00310	3e-11
18- 14:	Ghi_A01G01001	Ghe01G00250	4e-65
## Alignment 19: score=593.0 e_value=2.5e-37 N=14 A01&Chr01 minus
19- 0:	Ghi_A01G05001	Ghe01G22510	0
19- 1:	Ghi_A01G05006	Ghe01G22500	0
19- 2:	Ghi_A01G05016	Ghe01G22450	0
19- 3:	Ghi_A01G05021	Ghe01G22440	1e-174
19- 4:	Ghi_A01G05096	Ghe01G22360	0
19- 5:	Ghi_A01G05126	Ghe01G22210	1e-13
19- 6:	Ghi_A01G05141	Ghe01G22200	3e-36
19- 7:	Ghi_A01G05151	Ghe01G22160	2e-89
19- 8:	Ghi_A01G05211	Ghe01G22080	0
19- 9:	Ghi_A01G05246	Ghe01G21890	7e-120
19- 10:	Ghi_A01G05346	Ghe01G21640	2e-50
19- 11:	Ghi_A01G05356	Ghe01G21610	6e-121
19- 12:	Ghi_A01G05381	Ghe01G21520	7e-39
19- 13:	Ghi_A01G05421	Ghe01G21450	2e-40
## Alignment 20: score=534.0 e_value=8.7e-36 N=11 A01&Chr01 minus
20- 0:	Ghi_A01G07956	Ghe01G18770	9e-142
20- 1:	Ghi_A01G07966	Ghe01G18760	1e-53
20- 2:	Ghi_A01G07986	Ghe01G18730	0
20- 3:	Ghi_A01G07991	Ghe01G18640	7e-57
20- 4:	Ghi_A01G07996	Ghe01G18630	2e-96
20- 5:	Ghi_A01G08001	Ghe01G18620	3e-21
20- 6:	Ghi_A01G08011	Ghe01G18610	1e-147
20- 7:	Ghi_A01G08016	Ghe01G18590	1e-39
20- 8:	Ghi_A01G08021	Ghe01G18580	4e-179
20- 9:	Ghi_A01G08026	Ghe01G18550	0
20- 10:	Ghi_A01G08031	Ghe01G18540	2e-92
## Alignment 21: score=513.0 e_value=5e-29 N=12 A01&Chr01 minus
21- 0:	Ghi_A01G09511	Ghe01G12040	6e-121
21- 1:	Ghi_A01G09531	Ghe01G12020	9e-50
21- 2:	Ghi_A01G09651	Ghe01G11900	4e-165
21- 3:	Ghi_A01G09731	Ghe01G11780	0
21- 4:	Ghi_A01G09771	Ghe01G11680	1e-119
21- 5:	Ghi_A01G09821	Ghe01G11670	4e-11
21- 6:	Ghi_A01G09841	Ghe01G11650	9e-122
21- 7:	Ghi_A01G09851	Ghe01G11590	0
21- 8:	Ghi_A01G09881	Ghe01G11420	2e-179
21- 9:	Ghi_A01G09886	Ghe01G11410	0
21- 10:	Ghi_A01G09911	Ghe01G11380	0
21- 11:	Ghi_A01G09916	Ghe01G11370	0
## Alignment 22: score=474.0 e_value=1.2e-29 N=12 A01&Chr01 minus
22- 0:	Ghi_A01G09511	Ghe01G00480	5e-60
22- 1:	Ghi_A01G09516	Ghe01G00220	1e-156
22- 2:	Ghi_A01G09531	Ghe01G00200	1e-71
22- 3:	Ghi_A01G09551	Ghe01G00180	2e-66
22- 4:	Ghi_A01G09556	Ghe01G00170	0
22- 5:	Ghi_A01G09626	Ghe01G00140	0
22- 6:	Ghi_A01G09676	Ghe01G00130	0
22- 7:	Ghi_A01G09771	Ghe01G00120	7e-82
22- 8:	Ghi_A01G09796	Ghe01G00100	4e-39
22- 9:	Ghi_A01G09871	Ghe01G00090	3e-106
22- 10:	Ghi_A01G09951	Ghe01G00070	0
22- 11:	Ghi_A01G10071	Ghe01G00020	1e-94
## Alignment 23: score=451.0 e_value=9e-23 N=11 A01&Chr01 minus
23- 0:	Ghi_A01G00046	Ghe01G22420	4e-111
23- 1:	Ghi_A01G00051	Ghe01G22200	3e-21
23- 2:	Ghi_A01G00061	Ghe01G22160	1e-94
23- 3:	Ghi_A01G00066	Ghe01G21950	0
23- 4:	Ghi_A01G00071	Ghe01G21870	0
23- 5:	Ghi_A01G00086	Ghe01G21730	0
23- 6:	Ghi_A01G00091	Ghe01G21700	2e-67
23- 7:	Ghi_A01G00101	Ghe01G21640	2e-68
23- 8:	Ghi_A01G00111	Ghe01G21620	8e-155
23- 9:	Ghi_A01G00131	Ghe01G21470	2e-49
23- 10:	Ghi_A01G00146	Ghe01G21330	1e-40
## Alignment 24: score=396.0 e_value=9.6e-20 N=9 A01&Chr01 minus
24- 0:	Ghi_A01G11556	Ghe01G15310	1e-61
24- 1:	Ghi_A01G11571	Ghe01G15270	2e-51
24- 2:	Ghi_A01G11671	Ghe01G15210	2e-59
24- 3:	Ghi_A01G11726	Ghe01G15130	1e-63
24- 4:	Ghi_A01G11731	Ghe01G15120	2e-38
24- 5:	Ghi_A01G11766	Ghe01G15090	5e-141
24- 6:	Ghi_A01G11831	Ghe01G15050	2e-134
24- 7:	Ghi_A01G11846	Ghe01G15020	4e-42
24- 8:	Ghi_A01G11856	Ghe01G14990	0
## Alignment 25: score=305.0 e_value=6.3e-15 N=8 A01&Chr01 minus
25- 0:	Ghi_A01G07711	Ghe01G19560	4e-12
25- 1:	Ghi_A01G07831	Ghe01G19530	2e-52
25- 2:	Ghi_A01G07871	Ghe01G19440	0
25- 3:	Ghi_A01G07926	Ghe01G19280	0
25- 4:	Ghi_A01G07936	Ghe01G19250	0
25- 5:	Ghi_A01G07941	Ghe01G19210	0
25- 6:	Ghi_A01G08046	Ghe01G19080	4e-16
25- 7:	Ghi_A01G08171	Ghe01G19040	8e-43
## Alignment 26: score=596.0 e_value=2.5e-39 N=15 A01&Chr02 plus
26- 0:	Ghi_A01G12176	Ghe02G04280	0
26- 1:	Ghi_A01G12181	Ghe02G04290	3e-94
26- 2:	Ghi_A01G12186	Ghe02G04460	2e-173
26- 3:	Ghi_A01G12201	Ghe02G04520	3e-163
26- 4:	Ghi_A01G12311	Ghe02G04650	3e-81
26- 5:	Ghi_A01G12361	Ghe02G04910	0
26- 6:	Ghi_A01G12366	Ghe02G04950	2e-32
26- 7:	Ghi_A01G12376	Ghe02G04990	0
26- 8:	Ghi_A01G12386	Ghe02G05010	9e-37
26- 9:	Ghi_A01G12401	Ghe02G05070	3e-17
26- 10:	Ghi_A01G12411	Ghe02G05150	1e-67
26- 11:	Ghi_A01G12456	Ghe02G05210	3e-90
26- 12:	Ghi_A01G12481	Ghe02G05340	7e-67
26- 13:	Ghi_A01G12606	Ghe02G05510	5e-20
26- 14:	Ghi_A01G12731	Ghe02G05610	3e-68
## Alignment 27: score=478.0 e_value=1.2e-24 N=11 A01&Chr02 plus
27- 0:	Ghi_A01G09496	Ghe02G22020	2e-115
27- 1:	Ghi_A01G09526	Ghe02G22040	1e-77
27- 2:	Ghi_A01G09551	Ghe02G22090	3e-88
27- 3:	Ghi_A01G09596	Ghe02G22190	0
27- 4:	Ghi_A01G09676	Ghe02G22300	0
27- 5:	Ghi_A01G09696	Ghe02G22350	9e-23
27- 6:	Ghi_A01G09726	Ghe02G22360	3e-84
27- 7:	Ghi_A01G09796	Ghe02G22380	4e-39
27- 8:	Ghi_A01G09821	Ghe02G22390	3e-12
27- 9:	Ghi_A01G09881	Ghe02G22510	2e-172
27- 10:	Ghi_A01G09896	Ghe02G22520	0
## Alignment 28: score=340.0 e_value=2.8e-17 N=8 A01&Chr02 plus
28- 0:	Ghi_A01G05881	Ghe02G19590	5e-16
28- 1:	Ghi_A01G06006	Ghe02G19780	0
28- 2:	Ghi_A01G06036	Ghe02G19870	4e-97
28- 3:	Ghi_A01G06041	Ghe02G19880	0
28- 4:	Ghi_A01G06071	Ghe02G19950	0
28- 5:	Ghi_A01G06076	Ghe02G19960	0
28- 6:	Ghi_A01G06081	Ghe02G19970	4e-47
28- 7:	Ghi_A01G06131	Ghe02G20200	2e-17
## Alignment 29: score=299.0 e_value=1.3e-11 N=7 A01&Chr02 plus
29- 0:	Ghi_A01G12561	Ghe02G05970	0
29- 1:	Ghi_A01G12651	Ghe02G06200	1e-44
29- 2:	Ghi_A01G12661	Ghe02G06320	0
29- 3:	Ghi_A01G12686	Ghe02G06400	1e-58
29- 4:	Ghi_A01G12696	Ghe02G06440	0
29- 5:	Ghi_A01G12736	Ghe02G06510	1e-60
29- 6:	Ghi_A01G12741	Ghe02G06530	0
## Alignment 30: score=260.0 e_value=1.6e-10 N=7 A01&Chr02 plus
30- 0:	Ghi_A01G10716	Ghe02G17160	6e-41
30- 1:	Ghi_A01G10811	Ghe02G17180	7e-16
30- 2:	Ghi_A01G10891	Ghe02G17200	3e-28
30- 3:	Ghi_A01G10966	Ghe02G17290	2e-13
30- 4:	Ghi_A01G11091	Ghe02G17390	1e-29
30- 5:	Ghi_A01G11126	Ghe02G17490	3e-76
30- 6:	Ghi_A01G11146	Ghe02G17600	2e-25
## Alignment 31: score=578.0 e_value=1.4e-33 N=14 A01&Chr02 minus
31- 0:	Ghi_A01G04806	Ghe02G22720	8e-116
[truncated: 86,756 more rows]

## Sheet: A2-AD1A.collinearity
############### Parameters ###############
# MATCH_SCORE: 50
# MATCH_SIZE: 5
# GAP_PENALTY: -1
# OVERLAP_WINDOW: 5
# E_VALUE: 1e-05
# MAX GAPS: 25
############### Statistics ###############
# Number of collinear genes: 59431, Percentage: 72.79
# Number of all genes: 81645
##########################################
## Alignment 0: score=40895.0 e_value=0 N=831 A01&Chr01 plus
0- 0:	Ghi_A01G00021	Gar01G00010	1e-116
0- 1:	Ghi_A01G00026	Gar01G00020	0
0- 2:	Ghi_A01G00031	Gar01G00030	0
0- 3:	Ghi_A01G00036	Gar01G00040	0
0- 4:	Ghi_A01G00041	Gar01G00060	1e-40
0- 5:	Ghi_A01G00046	Gar01G00070	0
0- 6:	Ghi_A01G00051	Gar01G00080	0
0- 7:	Ghi_A01G00056	Gar01G00090	2e-148
0- 8:	Ghi_A01G00061	Gar01G00100	5e-164
0- 9:	Ghi_A01G00066	Gar01G00110	0
0- 10:	Ghi_A01G00071	Gar01G00120	0
0- 11:	Ghi_A01G00076	Gar01G00130	0
0- 12:	Ghi_A01G00081	Gar01G00140	1e-94
0- 13:	Ghi_A01G00086	Gar01G00150	0
0- 14:	Ghi_A01G00091	Gar01G00160	4e-111
0- 15:	Ghi_A01G00101	Gar01G00180	7e-153
0- 16:	Ghi_A01G00106	Gar01G00190	0
0- 17:	Ghi_A01G00111	Gar01G00200	0
0- 18:	Ghi_A01G00116	Gar01G00210	0
0- 19:	Ghi_A01G00121	Gar01G00220	0
0- 20:	Ghi_A01G00126	Gar01G00230	3e-150
0- 21:	Ghi_A01G00136	Gar01G00240	0
0- 22:	Ghi_A01G00141	Gar01G00250	0
0- 23:	Ghi_A01G00156	Gar01G00270	0
0- 24:	Ghi_A01G00161	Gar01G00280	4e-18
0- 25:	Ghi_A01G00166	Gar01G00290	4e-156
0- 26:	Ghi_A01G00171	Gar01G00300	0
0- 27:	Ghi_A01G00176	Gar01G00310	0
0- 28:	Ghi_A01G00181	Gar01G00320	0
0- 29:	Ghi_A01G00186	Gar01G00330	0
0- 30:	Ghi_A01G00196	Gar01G00350	0
0- 31:	Ghi_A01G00201	Gar01G00360	0
0- 32:	Ghi_A01G00206	Gar01G00370	6e-159
0- 33:	Ghi_A01G00211	Gar01G00390	0
0- 34:	Ghi_A01G00216	Gar01G00410	2e-141
0- 35:	Ghi_A01G00221	Gar01G00420	0
0- 36:	Ghi_A01G00231	Gar01G00450	3e-77
0- 37:	Ghi_A01G00236	Gar01G00460	0
0- 38:	Ghi_A01G00241	Gar01G00470	0
0- 39:	Ghi_A01G00246	Gar01G00480	0
0- 40:	Ghi_A01G00251	Gar01G00490	0
0- 41:	Ghi_A01G00256	Gar01G00500	9e-140
0- 42:	Ghi_A01G00261	Gar01G00510	3e-69
0- 43:	Ghi_A01G00271	Gar01G00530	0
0- 44:	Ghi_A01G00276	Gar01G00540	3e-122
0- 45:	Ghi_A01G00281	Gar01G00550	0
0- 46:	Ghi_A01G00291	Gar01G00570	1e-179
0- 47:	Ghi_A01G00296	Gar01G00580	0
0- 48:	Ghi_A01G00301	Gar01G00590	5e-81
0- 49:	Ghi_A01G00306	Gar01G00600	0
0- 50:	Ghi_A01G00316	Gar01G00610	5e-71
0- 51:	Ghi_A01G00321	Gar01G00640	0
0- 52:	Ghi_A01G00326	Gar01G00660	0
0- 53:	Ghi_A01G00331	Gar01G00670	0
0- 54:	Ghi_A01G00336	Gar01G00680	0
0- 55:	Ghi_A01G00346	Gar01G00690	0
0- 56:	Ghi_A01G00351	Gar01G00710	7e-47
0- 57:	Ghi_A01G00356	Gar01G00720	0
0- 58:	Ghi_A01G00361	Gar01G00730	0
0- 59:	Ghi_A01G00366	Gar01G00740	9e-156
0- 60:	Ghi_A01G00371	Gar01G00750	7e-103
0- 61:	Ghi_A01G00376	Gar01G00760	0
0- 62:	Ghi_A01G00381	Gar01G00770	0
0- 63:	Ghi_A01G00386	Gar01G00780	5e-148
0- 64:	Ghi_A01G00391	Gar01G00790	9e-137
0- 65:	Ghi_A01G00396	Gar01G00800	0
0- 66:	Ghi_A01G00406	Gar01G00830	0
0- 67:	Ghi_A01G00411	Gar01G00840	3e-178
0- 68:	Ghi_A01G00416	Gar01G00850	1e-35
0- 69:	Ghi_A01G00421	Gar01G00860	0
0- 70:	Ghi_A01G00426	Gar01G00870	8e-119
0- 71:	Ghi_A01G00431	Gar01G00890	2e-74
0- 72:	Ghi_A01G00436	Gar01G00910	0
0- 73:	Ghi_A01G00441	Gar01G00920	1e-33
0- 74:	Ghi_A01G00446	Gar01G00940	0
0- 75:	Ghi_A01G00451	Gar01G00950	0
0- 76:	Ghi_A01G00456	Gar01G00960	0
0- 77:	Ghi_A01G00461	Gar01G00970	3e-66
0- 78:	Ghi_A01G00466	Gar01G00980	1e-11
0- 79:	Ghi_A01G00471	Gar01G01000	7e-40
0- 80:	Ghi_A01G00476	Gar01G01060	0
0- 81:	Ghi_A01G00481	Gar01G01070	0
0- 82:	Ghi_A01G00486	Gar01G01080	7e-140
0- 83:	Ghi_A01G00491	Gar01G01090	0
0- 84:	Ghi_A01G00496	Gar01G01100	0
0- 85:	Ghi_A01G00501	Gar01G01110	0
0- 86:	Ghi_A01G00521	Gar01G01160	0
0- 87:	Ghi_A01G00526	Gar01G01170	0
0- 88:	Ghi_A01G00531	Gar01G01180	0
0- 89:	Ghi_A01G00536	Gar01G01190	0
0- 90:	Ghi_A01G00541	Gar01G01200	1e-88
0- 91:	Ghi_A01G00546	Gar01G01210	0
0- 92:	Ghi_A01G00556	Gar01G01230	0
0- 93:	Ghi_A01G00576	Gar01G01290	0
0- 94:	Ghi_A01G00601	Gar01G01350	7e-40
0- 95:	Ghi_A01G00606	Gar01G01420	0
0- 96:	Ghi_A01G00611	Gar01G01430	0
0- 97:	Ghi_A01G00616	Gar01G01440	0
0- 98:	Ghi_A01G00621	Gar01G01450	0
0- 99:	Ghi_A01G00626	Gar01G01460	0
0-100:	Ghi_A01G00631	Gar01G01470	0
0-101:	Ghi_A01G00636	Gar01G01490	0
0-102:	Ghi_A01G00641	Gar01G01500	0
0-103:	Ghi_A01G00646	Gar01G01510	0
0-104:	Ghi_A01G00651	Gar01G01520	1e-108
0-105:	Ghi_A01G00656	Gar01G01540	3e-86
0-106:	Ghi_A01G00661	Gar01G01550	0
0-107:	Ghi_A01G00666	Gar01G01560	6e-68
0-108:	Ghi_A01G00671	Gar01G01570	0
0-109:	Ghi_A01G00681	Gar01G01590	0
0-110:	Ghi_A01G00686	Gar01G01600	0
0-111:	Ghi_A01G00691	Gar01G01610	0
0-112:	Ghi_A01G00696	Gar01G01630	2e-96
0-113:	Ghi_A01G00706	Gar01G01640	0
0-114:	Ghi_A01G00711	Gar01G01650	1e-58
0-115:	Ghi_A01G00716	Gar01G01660	1e-173
0-116:	Ghi_A01G00721	Gar01G01670	0
0-117:	Ghi_A01G00731	Gar01G01700	1e-38
0-118:	Ghi_A01G00736	Gar01G01710	2e-57
0-119:	Ghi_A01G00741	Gar01G01720	0
0-120:	Ghi_A01G00746	Gar01G01730	0
0-121:	Ghi_A01G00756	Gar01G01740	0
0-122:	Ghi_A01G00761	Gar01G01750	0
0-123:	Ghi_A01G00766	Gar01G01760	2e-56
0-124:	Ghi_A01G00771	Gar01G01770	0
0-125:	Ghi_A01G00776	Gar01G01780	8e-141
0-126:	Ghi_A01G00781	Gar01G01790	8e-99
0-127:	Ghi_A01G00786	Gar01G01800	0
0-128:	Ghi_A01G00791	Gar01G01810	0
0-129:	Ghi_A01G00796	Gar01G01820	0
0-130:	Ghi_A01G00801	Gar01G01830	1e-118
0-131:	Ghi_A01G00806	Gar01G01840	0
0-132:	Ghi_A01G00811	Gar01G01860	3e-160
0-133:	Ghi_A01G00826	Gar01G01990	1e-127
0-134:	Ghi_A01G00831	Gar01G02000	8e-55
0-135:	Ghi_A01G00836	Gar01G02010	0
0-136:	Ghi_A01G00841	Gar01G02020	0
0-137:	Ghi_A01G00846	Gar01G02030	3e-81
0-138:	Ghi_A01G00851	Gar01G02040	0
0-139:	Ghi_A01G00861	Gar01G02060	0
0-140:	Ghi_A01G00866	Gar01G02070	0
0-141:	Ghi_A01G00871	Gar01G02080	0
0-142:	Ghi_A01G00876	Gar01G02090	6e-44
0-143:	Ghi_A01G00881	Gar01G02100	0
0-144:	Ghi_A01G00886	Gar01G02110	5e-141
0-145:	Ghi_A01G00891	Gar01G02120	0
0-146:	Ghi_A01G00896	Gar01G02130	0
0-147:	Ghi_A01G00901	Gar01G02140	0
0-148:	Ghi_A01G00906	Gar01G02150	1e-63
0-149:	Ghi_A01G00911	Gar01G02160	0
0-150:	Ghi_A01G00916	Gar01G02170	0
0-151:	Ghi_A01G00921	Gar01G02180	0
0-152:	Ghi_A01G00926	Gar01G02190	0
0-153:	Ghi_A01G00931	Gar01G02200	0
0-154:	Ghi_A01G00936	Gar01G02220	0
0-155:	Ghi_A01G00941	Gar01G02230	6e-84
0-156:	Ghi_A01G00946	Gar01G02240	0
0-157:	Ghi_A01G00956	Gar01G02250	2e-132
0-158:	Ghi_A01G00961	Gar01G02260	3e-94
0-159:	Ghi_A01G00966	Gar01G02270	0
0-160:	Ghi_A01G00971	Gar01G02280	3e-54
0-161:	Ghi_A01G00976	Gar01G02290	0
0-162:	Ghi_A01G00981	Gar01G02300	6e-150
0-163:	Ghi_A01G00986	Gar01G02310	1e-147
0-164:	Ghi_A01G00996	Gar01G02330	0
0-165:	Ghi_A01G01001	Gar01G02340	0
0-166:	Ghi_A01G01006	Gar01G02350	0
0-167:	Ghi_A01G01026	Gar01G02360	0
0-168:	Ghi_A01G01031	Gar01G02370	5e-147
0-169:	Ghi_A01G01036	Gar01G02380	0
0-170:	Ghi_A01G01041	Gar01G02390	0
0-171:	Ghi_A01G01046	Gar01G02400	0
0-172:	Ghi_A01G01051	Gar01G02410	0
0-173:	Ghi_A01G01056	Gar01G02420	2e-131
0-174:	Ghi_A01G01066	Gar01G02440	0
0-175:	Ghi_A01G01071	Gar01G02450	0
0-176:	Ghi_A01G01076	Gar01G02460	6e-103
0-177:	Ghi_A01G01081	Gar01G02470	3e-114
0-178:	Ghi_A01G01086	Gar01G02480	0
0-179:	Ghi_A01G01091	Gar01G02510	3e-104
0-180:	Ghi_A01G01096	Gar01G02520	0
0-181:	Ghi_A01G01101	Gar01G02530	0
0-182:	Ghi_A01G01106	Gar01G02540	0
0-183:	Ghi_A01G01111	Gar01G02550	0
0-184:	Ghi_A01G01116	Gar01G02560	3e-112
0-185:	Ghi_A01G01121	Gar01G02570	7e-175
0-186:	Ghi_A01G01136	Gar01G02590	4e-150
0-187:	Ghi_A01G01141	Gar01G02600	0
0-188:	Ghi_A01G01146	Gar01G02610	5e-149
0-189:	Ghi_A01G01151	Gar01G02620	4e-92
0-190:	Ghi_A01G01156	Gar01G02630	0
0-191:	Ghi_A01G01161	Gar01G02640	0
0-192:	Ghi_A01G01166	Gar01G02650	1e-133
0-193:	Ghi_A01G01176	Gar01G02690	1e-45
0-194:	Ghi_A01G01186	Gar01G02700	6e-87
0-195:	Ghi_A01G01191	Gar01G02710	0
0-196:	Ghi_A01G01201	Gar01G02720	0
0-197:	Ghi_A01G01206	Gar01G02730	0
0-198:	Ghi_A01G01216	Gar01G02750	0
0-199:	Ghi_A01G01221	Gar01G02760	0
0-200:	Ghi_A01G01251	Gar01G02850	0
0-201:	Ghi_A01G01256	Gar01G02860	1e-142
0-202:	Ghi_A01G01261	Gar01G02870	4e-79
0-203:	Ghi_A01G01266	Gar01G02880	3e-166
0-204:	Ghi_A01G01271	Gar01G02890	5e-85
0-205:	Ghi_A01G01276	Gar01G02900	0
0-206:	Ghi_A01G01281	Gar01G02910	0
0-207:	Ghi_A01G01286	Gar01G02920	9e-161
0-208:	Ghi_A01G01291	Gar01G02930	0
0-209:	Ghi_A01G01296	Gar01G02940	0
0-210:	Ghi_A01G01301	Gar01G02950	0
0-211:	Ghi_A01G01306	Gar01G02960	0
0-212:	Ghi_A01G01311	Gar01G02970	0
0-213:	Ghi_A01G01316	Gar01G02980	0
0-214:	Ghi_A01G01326	Gar01G03000	4e-78
0-215:	Ghi_A01G01331	Gar01G03010	2e-15
0-216:	Ghi_A01G01341	Gar01G03030	0
0-217:	Ghi_A01G01346	Gar01G03040	9e-72
0-218:	Ghi_A01G01351	Gar01G03060	0
0-219:	Ghi_A01G01356	Gar01G03070	0
0-220:	Ghi_A01G01361	Gar01G03080	4e-21
0-221:	Ghi_A01G01366	Gar01G03090	0
0-222:	Ghi_A01G01371	Gar01G03100	0
0-223:	Ghi_A01G01376	Gar01G03110	2e-142
0-224:	Ghi_A01G01381	Gar01G03120	0
0-225:	Ghi_A01G01386	Gar01G03130	3e-140
0-226:	Ghi_A01G01391	Gar01G03140	7e-124
0-227:	Ghi_A01G01401	Gar01G03160	6e-39
0-228:	Ghi_A01G01406	Gar01G03170	0
0-229:	Ghi_A01G01411	Gar01G03180	0
0-230:	Ghi_A01G01416	Gar01G03190	0
0-231:	Ghi_A01G01421	Gar01G03210	0
0-232:	Ghi_A01G01436	Gar01G03220	2e-15
0-233:	Ghi_A01G01441	Gar01G03240	0
0-234:	Ghi_A01G01446	Gar01G03250	0
0-235:	Ghi_A01G01451	Gar01G03260	0
0-236:	Ghi_A01G01456	Gar01G03270	4e-48
0-237:	Ghi_A01G01461	Gar01G03280	0
0-238:	Ghi_A01G01466	Gar01G03290	0
0-239:	Ghi_A01G01471	Gar01G03300	0
0-240:	Ghi_A01G01476	Gar01G03310	0
0-241:	Ghi_A01G01481	Gar01G03320	0
0-242:	Ghi_A01G01486	Gar01G03330	0
0-243:	Ghi_A01G01491	Gar01G03340	4e-96
0-244:	Ghi_A01G01496	Gar01G03350	0
0-245:	Ghi_A01G01501	Gar01G03360	0
0-246:	Ghi_A01G01506	Gar01G03370	0
0-247:	Ghi_A01G01511	Gar01G03380	0
0-248:	Ghi_A01G01516	Gar01G03560	0
0-249:	Ghi_A01G01521	Gar01G03580	3e-102
0-250:	Ghi_A01G01526	Gar01G03590	5e-104
0-251:	Ghi_A01G01531	Gar01G03600	0
0-252:	Ghi_A01G01536	Gar01G03610	0
0-253:	Ghi_A01G01541	Gar01G03620	0
0-254:	Ghi_A01G01546	Gar01G03630	0
0-255:	Ghi_A01G01551	Gar01G03640	0
0-256:	Ghi_A01G01561	Gar01G03660	0
0-257:	Ghi_A01G01571	Gar01G03690	0
0-258:	Ghi_A01G01591	Gar01G03740	0
0-259:	Ghi_A01G01611	Gar01G03780	1e-150
0-260:	Ghi_A01G01616	Gar01G03790	2e-172
0-261:	Ghi_A01G01621	Gar01G03800	3e-59
0-262:	Ghi_A01G01626	Gar01G03810	0
0-263:	Ghi_A01G01631	Gar01G03820	0
0-264:	Ghi_A01G01641	Gar01G03850	0
0-265:	Ghi_A01G01646	Gar01G03860	1e-74
0-266:	Ghi_A01G01666	Gar01G03880	0
0-267:	Ghi_A01G01671	Gar01G03890	2e-89
0-268:	Ghi_A01G01676	Gar01G03900	2e-75
0-269:	Ghi_A01G01681	Gar01G03910	0
0-270:	Ghi_A01G01686	Gar01G03930	0
0-271:	Ghi_A01G01691	Gar01G03940	0
0-272:	Ghi_A01G01696	Gar01G03980	1e-48
0-273:	Ghi_A01G01701	Gar01G03990	0
0-274:	Ghi_A01G01706	Gar01G04000	2e-169
0-275:	Ghi_A01G01711	Gar01G04010	5e-52
0-276:	Ghi_A01G01716	Gar01G04020	1e-53
0-277:	Ghi_A01G01731	Gar01G04030	5e-171
0-278:	Ghi_A01G01736	Gar01G04050	2e-83
0-279:	Ghi_A01G01746	Gar01G04090	3e-51
0-280:	Ghi_A01G01751	Gar01G04100	0
0-281:	Ghi_A01G01756	Gar01G04110	4e-104
0-282:	Ghi_A01G01761	Gar01G04120	8e-104
0-283:	Ghi_A01G01766	Gar01G04130	7e-52
0-284:	Ghi_A01G01791	Gar01G04190	8e-141
0-285:	Ghi_A01G01796	Gar01G04250	3e-43
0-286:	Ghi_A01G01811	Gar01G04350	0
0-287:	Ghi_A01G01816	Gar01G04360	5e-84
0-288:	Ghi_A01G01821	Gar01G04370	0
0-289:	Ghi_A01G01831	Gar01G04380	4e-74
0-290:	Ghi_A01G01851	Gar01G04450	2e-51
0-291:	Ghi_A01G01856	Gar01G04460	4e-35
0-292:	Ghi_A01G01871	Gar01G04500	7e-81
0-293:	Ghi_A01G01881	Gar01G04520	7e-37
0-294:	Ghi_A01G01886	Gar01G04600	2e-124
0-295:	Ghi_A01G01891	Gar01G04610	0
0-296:	Ghi_A01G01896	Gar01G04620	0
0-297:	Ghi_A01G01901	Gar01G04630	0
0-298:	Ghi_A01G01911	Gar01G04650	0
0-299:	Ghi_A01G01916	Gar01G04660	0
0-300:	Ghi_A01G01921	Gar01G04690	0
0-301:	Ghi_A01G01931	Gar01G04700	3e-124
0-302:	Ghi_A01G01936	Gar01G04710	0
0-303:	Ghi_A01G01956	Gar01G04880	0
0-304:	Ghi_A01G01961	Gar01G04890	4e-69
0-305:	Ghi_A01G01971	Gar01G04900	0
0-306:	Ghi_A01G01976	Gar01G04910	0
0-307:	Ghi_A01G01981	Gar01G04940	4e-99
0-308:	Ghi_A01G01986	Gar01G04990	0
0-309:	Ghi_A01G01991	Gar01G05000	0
0-310:	Ghi_A01G02001	Gar01G05030	2e-140
0-311:	Ghi_A01G02006	Gar01G05070	4e-50
0-312:	Ghi_A01G02021	Gar01G05120	7e-57
0-313:	Ghi_A01G02071	Gar01G05230	0
0-314:	Ghi_A01G02076	Gar01G05250	0
0-315:	Ghi_A01G02081	Gar01G05260	8e-140
0-316:	Ghi_A01G02096	Gar01G05300	1e-81
0-317:	Ghi_A01G02101	Gar01G05310	0
0-318:	Ghi_A01G02106	Gar01G05320	0
0-319:	Ghi_A01G02111	Gar01G05330	0
0-320:	Ghi_A01G02136	Gar01G05410	0
0-321:	Ghi_A01G02151	Gar01G05440	0
0-322:	Ghi_A01G02161	Gar01G05450	0
0-323:	Ghi_A01G02166	Gar01G05540	2e-63
0-324:	Ghi_A01G02176	Gar01G05560	0
0-325:	Ghi_A01G02181	Gar01G05570	0
0-326:	Ghi_A01G02186	Gar01G05580	0
0-327:	Ghi_A01G02191	Gar01G05590	1e-105
0-328:	Ghi_A01G02196	Gar01G05600	8e-78
0-329:	Ghi_A01G02201	Gar01G05610	4e-108
0-330:	Ghi_A01G02206	Gar01G05620	0
0-331:	Ghi_A01G02211	Gar01G05630	2e-172
0-332:	Ghi_A01G02216	Gar01G05640	0
0-333:	Ghi_A01G02221	Gar01G05650	4e-42
0-334:	Ghi_A01G02226	Gar01G05660	1e-124
0-335:	Ghi_A01G02231	Gar01G05670	0
0-336:	Ghi_A01G02236	Gar01G05680	2e-98
0-337:	Ghi_A01G02241	Gar01G05690	0
0-338:	Ghi_A01G02246	Gar01G05700	0
0-339:	Ghi_A01G02251	Gar01G05710	0
0-340:	Ghi_A01G02256	Gar01G05730	1e-16
0-341:	Ghi_A01G02261	Gar01G05950	2e-39
0-342:	Ghi_A01G02271	Gar01G06030	0
0-343:	Ghi_A01G02276	Gar01G06040	2e-159
0-344:	Ghi_A01G02281	Gar01G06050	2e-104
0-345:	Ghi_A01G02286	Gar01G06060	0
0-346:	Ghi_A01G02301	Gar01G06100	0
0-347:	Ghi_A01G02311	Gar01G06120	5e-109
0-348:	Ghi_A01G02316	Gar01G06130	0
0-349:	Ghi_A01G02336	Gar01G06150	5e-171
0-350:	Ghi_A01G02346	Gar01G06160	0
0-351:	Ghi_A01G02351	Gar01G06170	1e-119
0-352:	Ghi_A01G02371	Gar01G06200	0
0-353:	Ghi_A01G02376	Gar01G06210	0
0-354:	Ghi_A01G02381	Gar01G06220	5e-67
0-355:	Ghi_A01G02386	Gar01G06230	2e-66
0-356:	Ghi_A01G02391	Gar01G06240	0
0-357:	Ghi_A01G02401	Gar01G06260	6e-87
0-358:	Ghi_A01G02416	Gar01G06290	0
0-359:	Ghi_A01G02426	Gar01G06300	0
0-360:	Ghi_A01G02431	Gar01G06310	0
0-361:	Ghi_A01G02436	Gar01G06320	2e-58
0-362:	Ghi_A01G02441	Gar01G06330	2e-91
0-363:	Ghi_A01G02456	Gar01G06350	3e-36
0-364:	Ghi_A01G02466	Gar01G06380	0
0-365:	Ghi_A01G02471	Gar01G06390	2e-66
0-366:	Ghi_A01G02481	Gar01G06410	0
0-367:	Ghi_A01G02486	Gar01G06420	7e-98
0-368:	Ghi_A01G02491	Gar01G06440	0
0-369:	Ghi_A01G02496	Gar01G06450	0
0-370:	Ghi_A01G02501	Gar01G06460	0
0-371:	Ghi_A01G02506	Gar01G06470	0
0-372:	Ghi_A01G02511	Gar01G06480	2e-52
0-373:	Ghi_A01G02516	Gar01G06490	0
0-374:	Ghi_A01G02521	Gar01G06500	0
0-375:	Ghi_A01G02526	Gar01G06510	2e-159
0-376:	Ghi_A01G02531	Gar01G06520	0
0-377:	Ghi_A01G02546	Gar01G06540	0
0-378:	Ghi_A01G02551	Gar01G06550	1e-57
0-379:	Ghi_A01G02561	Gar01G06570	6e-49
0-380:	Ghi_A01G02566	Gar01G06580	0
0-381:	Ghi_A01G02571	Gar01G06590	0
0-382:	Ghi_A01G02576	Gar01G06600	0
0-383:	Ghi_A01G02581	Gar01G06610	0
0-384:	Ghi_A01G02586	Gar01G06620	0
0-385:	Ghi_A01G02591	Gar01G06630	0
0-386:	Ghi_A01G02596	Gar01G06650	0
0-387:	Ghi_A01G02601	Gar01G06660	0
0-388:	Ghi_A01G02606	Gar01G06670	0
0-389:	Ghi_A01G02611	Gar01G06680	0
0-390:	Ghi_A01G02616	Gar01G06690	0
0-391:	Ghi_A01G02621	Gar01G06700	2e-128
0-392:	Ghi_A01G02626	Gar01G06730	0
0-393:	Ghi_A01G02631	Gar01G06770	0
0-394:	Ghi_A01G02636	Gar01G06780	0
0-395:	Ghi_A01G02641	Gar01G06790	0
0-396:	Ghi_A01G02646	Gar01G06800	7e-168
0-397:	Ghi_A01G02651	Gar01G06810	3e-172
0-398:	Ghi_A01G02661	Gar01G06830	9e-123
0-399:	Ghi_A01G02666	Gar01G06840	0
0-400:	Ghi_A01G02671	Gar01G06860	0
0-401:	Ghi_A01G02686	Gar01G06880	0
0-402:	Ghi_A01G02691	Gar01G06960	1e-171
0-403:	Ghi_A01G02706	Gar01G06970	2e-180
0-404:	Ghi_A01G02711	Gar01G06980	0
0-405:	Ghi_A01G02716	Gar01G06990	0
0-406:	Ghi_A01G02721	Gar01G07000	9e-76
0-407:	Ghi_A01G02726	Gar01G07010	0
0-408:	Ghi_A01G02731	Gar01G07020	0
0-409:	Ghi_A01G02736	Gar01G07030	0
0-410:	Ghi_A01G02741	Gar01G07040	6e-102
0-411:	Ghi_A01G02751	Gar01G07060	0
0-412:	Ghi_A01G02756	Gar01G07070	0
0-413:	Ghi_A01G02776	Gar01G07110	2e-58
0-414:	Ghi_A01G02791	Gar01G07200	6e-77
0-415:	Ghi_A01G02816	Gar01G07270	0
0-416:	Ghi_A01G02821	Gar01G07280	0
0-417:	Ghi_A01G02826	Gar01G07290	0
0-418:	Ghi_A01G02831	Gar01G07300	0
0-419:	Ghi_A01G02841	Gar01G07310	0
0-420:	Ghi_A01G02856	Gar01G07330	8e-74
0-421:	Ghi_A01G02861	Gar01G07360	3e-136
0-422:	Ghi_A01G02871	Gar01G07370	0
0-423:	Ghi_A01G02876	Gar01G07380	0
0-424:	Ghi_A01G02881	Gar01G07400	0
0-425:	Ghi_A01G02886	Gar01G07410	0
0-426:	Ghi_A01G02891	Gar01G07420	0
0-427:	Ghi_A01G02896	Gar01G07430	0
0-428:	Ghi_A01G02901	Gar01G07440	3e-114
0-429:	Ghi_A01G02911	Gar01G07550	0
0-430:	Ghi_A01G02916	Gar01G07560	0
0-431:	Ghi_A01G02921	Gar01G07580	5e-128
0-432:	Ghi_A01G02931	Gar01G07600	0
0-433:	Ghi_A01G02936	Gar01G07610	0
0-434:	Ghi_A01G02946	Gar01G07640	3e-88
0-435:	Ghi_A01G02951	Gar01G07650	0
0-436:	Ghi_A01G02956	Gar01G07660	0
0-437:	Ghi_A01G02961	Gar01G07670	0
0-438:	Ghi_A01G02966	Gar01G07680	4e-178
0-439:	Ghi_A01G02971	Gar01G07690	0
0-440:	Ghi_A01G02981	Gar01G07730	0
0-441:	Ghi_A01G02986	Gar01G07740	0
0-442:	Ghi_A01G02991	Gar01G07790	1e-52
0-443:	Ghi_A01G03001	Gar01G07820	0
0-444:	Ghi_A01G03016	Gar01G07840	0
0-445:	Ghi_A01G03021	Gar01G07850	0
0-446:	Ghi_A01G03036	Gar01G07860	0
0-447:	Ghi_A01G03041	Gar01G07870	1e-140
0-448:	Ghi_A01G03051	Gar01G07880	0
0-449:	Ghi_A01G03056	Gar01G07890	9e-74
0-450:	Ghi_A01G03061	Gar01G07900	0
0-451:	Ghi_A01G03066	Gar01G07910	3e-19
0-452:	Ghi_A01G03071	Gar01G07940	0
0-453:	Ghi_A01G03076	Gar01G07960	0
0-454:	Ghi_A01G03081	Gar01G07970	2e-36
0-455:	Ghi_A01G03086	Gar01G07990	0
0-456:	Ghi_A01G03091	Gar01G08000	0
0-457:	Ghi_A01G03096	Gar01G08010	1e-160
0-458:	Ghi_A01G03101	Gar01G08020	0
0-459:	Ghi_A01G03106	Gar01G08030	5e-77
0-460:	Ghi_A01G03111	Gar01G08040	0
0-461:	Ghi_A01G03131	Gar01G08170	1e-90
0-462:	Ghi_A01G03136	Gar01G08240	7e-52
0-463:	Ghi_A01G03141	Gar01G08250	5e-138
0-464:	Ghi_A01G03146	Gar01G08260	0
0-465:	Ghi_A01G03151	Gar01G08270	0
0-466:	Ghi_A01G03156	Gar01G08280	0
0-467:	Ghi_A01G03171	Gar01G08330	0
0-468:	Ghi_A01G03176	Gar01G08340	4e-88
0-469:	Ghi_A01G03181	Gar01G08350	0
0-470:	Ghi_A01G03186	Gar01G08360	8e-86
0-471:	Ghi_A01G03191	Gar01G08370	0
0-472:	Ghi_A01G03201	Gar01G08400	0
0-473:	Ghi_A01G03211	Gar01G08420	1e-74
0-474:	Ghi_A01G03221	Gar01G08440	0
0-475:	Ghi_A01G03226	Gar01G08450	0
0-476:	Ghi_A01G03231	Gar01G08460	8e-147
0-477:	Ghi_A01G03236	Gar01G08470	2e-86
0-478:	Ghi_A01G03251	Gar01G08490	0
0-479:	Ghi_A01G03256	Gar01G08500	0
0-480:	Ghi_A01G03261	Gar01G08520	5e-108
0-481:	Ghi_A01G03266	Gar01G08530	7e-148
0-482:	Ghi_A01G03271	Gar01G08540	0
0-483:	Ghi_A01G03281	Gar01G08550	1e-89
0-484:	Ghi_A01G03291	Gar01G08560	2e-174
0-485:	Ghi_A01G03296	Gar01G08570	0
0-486:	Ghi_A01G03301	Gar01G08580	0
0-487:	Ghi_A01G03306	Gar01G08590	0
0-488:	Ghi_A01G03311	Gar01G08600	0
0-489:	Ghi_A01G03316	Gar01G08610	3e-98
0-490:	Ghi_A01G03326	Gar01G08650	0
0-491:	Ghi_A01G03331	Gar01G08660	9e-139
0-492:	Ghi_A01G03336	Gar01G08670	0
0-493:	Ghi_A01G03341	Gar01G08750	3e-99
0-494:	Ghi_A01G03346	Gar01G08760	2e-68
0-495:	Ghi_A01G03351	Gar01G08780	0
0-496:	Ghi_A01G03361	Gar01G08800	0
0-497:	Ghi_A01G03366	Gar01G08810	0
0-498:	Ghi_A01G03371	Gar01G08820	0
0-499:	Ghi_A01G03376	Gar01G08850	9e-148
0-500:	Ghi_A01G03381	Gar01G08880	0
0-501:	Ghi_A01G03386	Gar01G08890	2e-128
0-502:	Ghi_A01G03396	Gar01G08900	1e-47
0-503:	Ghi_A01G03406	Gar01G08910	1e-24
0-504:	Ghi_A01G03416	Gar01G08960	1e-87
0-505:	Ghi_A01G03436	Gar01G08980	0
0-506:	Ghi_A01G03441	Gar01G08990	0
0-507:	Ghi_A01G03446	Gar01G09000	0
0-508:	Ghi_A01G03451	Gar01G09010	0
0-509:	Ghi_A01G03456	Gar01G09020	4e-65
0-510:	Ghi_A01G03461	Gar01G09030	0
0-511:	Ghi_A01G03466	Gar01G09040	9e-126
0-512:	Ghi_A01G03471	Gar01G09070	0
0-513:	Ghi_A01G03486	Gar01G09120	0
0-514:	Ghi_A01G03491	Gar01G09130	0
0-515:	Ghi_A01G03496	Gar01G09150	0
0-516:	Ghi_A01G03501	Gar01G09160	0
0-517:	Ghi_A01G03506	Gar01G09180	7e-101
0-518:	Ghi_A01G03511	Gar01G09190	0
0-519:	Ghi_A01G03516	Gar01G09200	0
0-520:	Ghi_A01G03521	Gar01G09210	0
0-521:	Ghi_A01G03526	Gar01G09220	0
0-522:	Ghi_A01G03536	Gar01G09230	0
0-523:	Ghi_A01G03541	Gar01G09240	4e-75
0-524:	Ghi_A01G03546	Gar01G09250	0
0-525:	Ghi_A01G03556	Gar01G09260	8e-78
0-526:	Ghi_A01G03561	Gar01G09270	0
0-527:	Ghi_A01G03566	Gar01G09280	8e-154
0-528:	Ghi_A01G03576	Gar01G09290	6e-134
0-529:	Ghi_A01G03581	Gar01G09300	0
0-530:	Ghi_A01G03586	Gar01G09310	1e-107
0-531:	Ghi_A01G03591	Gar01G09320	0
0-532:	Ghi_A01G03596	Gar01G09330	0
0-533:	Ghi_A01G03601	Gar01G09340	2e-106
0-534:	Ghi_A01G03606	Gar01G09350	0
0-535:	Ghi_A01G03611	Gar01G09360	2e-125
0-536:	Ghi_A01G03616	Gar01G09370	1e-90
0-537:	Ghi_A01G03621	Gar01G09390	3e-142
0-538:	Ghi_A01G03626	Gar01G09400	0
0-539:	Ghi_A01G03631	Gar01G09410	0
0-540:	Ghi_A01G03636	Gar01G09420	2e-106
0-541:	Ghi_A01G03651	Gar01G09440	0
0-542:	Ghi_A01G03656	Gar01G09460	0
0-543:	Ghi_A01G03661	Gar01G09470	0
0-544:	Ghi_A01G03671	Gar01G09480	0
0-545:	Ghi_A01G03676	Gar01G09490	2e-83
0-546:	Ghi_A01G03681	Gar01G09500	2e-73
0-547:	Ghi_A01G03691	Gar01G09510	1e-81
0-548:	Ghi_A01G03736	Gar01G09560	0
0-549:	Ghi_A01G03741	Gar01G09570	0
0-550:	Ghi_A01G03746	Gar01G09580	0
0-551:	Ghi_A01G03751	Gar01G09590	0
0-552:	Ghi_A01G03756	Gar01G09600	3e-111
0-553:	Ghi_A01G03771	Gar01G09650	0
0-554:	Ghi_A01G03776	Gar01G09660	1e-93
0-555:	Ghi_A01G03786	Gar01G09670	0
0-556:	Ghi_A01G03791	Gar01G09680	0
0-557:	Ghi_A01G03796	Gar01G09690	4e-150
0-558:	Ghi_A01G03806	Gar01G09730	3e-168
0-559:	Ghi_A01G03811	Gar01G09740	0
0-560:	Ghi_A01G03821	Gar01G09750	2e-102
0-561:	Ghi_A01G03826	Gar01G09760	0
0-562:	Ghi_A01G03831	Gar01G09770	0
0-563:	Ghi_A01G03836	Gar01G09780	2e-138
0-564:	Ghi_A01G03841	Gar01G09790	0
0-565:	Ghi_A01G03846	Gar01G09800	0
0-566:	Ghi_A01G03851	Gar01G09810	0
0-567:	Ghi_A01G03856	Gar01G09820	0
0-568:	Ghi_A01G03861	Gar01G09830	7e-129
0-569:	Ghi_A01G03866	Gar01G09840	0
0-570:	Ghi_A01G03871	Gar01G09850	0
0-571:	Ghi_A01G03876	Gar01G09860	3e-159
0-572:	Ghi_A01G03881	Gar01G09870	2e-133
0-573:	Ghi_A01G03886	Gar01G09880	0
0-574:	Ghi_A01G03896	Gar01G09890	0
0-575:	Ghi_A01G03901	Gar01G09900	6e-65
0-576:	Ghi_A01G03906	Gar01G09910	0
0-577:	Ghi_A01G03911	Gar01G09920	0
0-578:	Ghi_A01G03916	Gar01G09930	0
0-579:	Ghi_A01G03921	Gar01G09940	0
0-580:	Ghi_A01G03931	Gar01G09950	5e-160
0-581:	Ghi_A01G03936	Gar01G09960	0
0-582:	Ghi_A01G03941	Gar01G09970	0
0-583:	Ghi_A01G03946	Gar01G09980	4e-149
0-584:	Ghi_A01G03951	Gar01G10000	0
0-585:	Ghi_A01G03956	Gar01G10010	0
0-586:	Ghi_A01G03966	Gar01G10020	0
0-587:	Ghi_A01G03971	Gar01G10030	0
0-588:	Ghi_A01G03976	Gar01G10040	0
0-589:	Ghi_A01G03986	Gar01G10060	0
0-590:	Ghi_A01G03991	Gar01G10070	0
0-591:	Ghi_A01G03996	Gar01G10080	2e-98
0-592:	Ghi_A01G04001	Gar01G10100	0
0-593:	Ghi_A01G04006	Gar01G10110	0
0-594:	Ghi_A01G04011	Gar01G10120	7e-11
0-595:	Ghi_A01G04016	Gar01G10140	3e-81
0-596:	Ghi_A01G04021	Gar01G10150	0
0-597:	Ghi_A01G04026	Gar01G10160	0
0-598:	Ghi_A01G04031	Gar01G10180	4e-69
0-599:	Ghi_A01G04046	Gar01G10220	4e-109
0-600:	Ghi_A01G04056	Gar01G10240	2e-56
0-601:	Ghi_A01G04101	Gar01G10350	0
0-602:	Ghi_A01G04106	Gar01G10370	9e-136
0-603:	Ghi_A01G04111	Gar01G10380	0
0-604:	Ghi_A01G04116	Gar01G10390	0
0-605:	Ghi_A01G04121	Gar01G10400	0
0-606:	Ghi_A01G04126	Gar01G10410	3e-177
0-607:	Ghi_A01G04141	Gar01G10420	0
0-608:	Ghi_A01G04156	Gar01G10450	4e-64
0-609:	Ghi_A01G04161	Gar01G10460	3e-162
0-610:	Ghi_A01G04166	Gar01G10470	5e-99
0-611:	Ghi_A01G04171	Gar01G10480	3e-33
0-612:	Ghi_A01G04176	Gar01G10490	6e-133
0-613:	Ghi_A01G04181	Gar01G10500	2e-122
0-614:	Ghi_A01G04186	Gar01G10510	3e-43
0-615:	Ghi_A01G04191	Gar01G10530	0
0-616:	Ghi_A01G04196	Gar01G10550	1e-38
0-617:	Ghi_A01G04201	Gar01G10560	3e-61
0-618:	Ghi_A01G04206	Gar01G10570	0
0-619:	Ghi_A01G04211	Gar01G10590	0
0-620:	Ghi_A01G04216	Gar01G10600	0
0-621:	Ghi_A01G04221	Gar01G10610	0
0-622:	Ghi_A01G04226	Gar01G10620	0
0-623:	Ghi_A01G04231	Gar01G10630	0
0-624:	Ghi_A01G04241	Gar01G10640	1e-30
0-625:	Ghi_A01G04246	Gar01G10660	4e-156
0-626:	Ghi_A01G04251	Gar01G10680	0
0-627:	Ghi_A01G04266	Gar01G10700	0
0-628:	Ghi_A01G04271	Gar01G10710	0
0-629:	Ghi_A01G04276	Gar01G10720	0
0-630:	Ghi_A01G04281	Gar01G10740	0
0-631:	Ghi_A01G04286	Gar01G10750	0
0-632:	Ghi_A01G04291	Gar01G10760	0
0-633:	Ghi_A01G04296	Gar01G10770	0
0-634:	Ghi_A01G04301	Gar01G10780	6e-98
0-635:	Ghi_A01G04306	Gar01G10790	0
0-636:	Ghi_A01G04311	Gar01G10800	3e-59
0-637:	Ghi_A01G04326	Gar01G10810	0
0-638:	Ghi_A01G04331	Gar01G10820	0
0-639:	Ghi_A01G04336	Gar01G10830	3e-29
0-640:	Ghi_A01G04346	Gar01G10840	7e-114
0-641:	Ghi_A01G04351	Gar01G10850	3e-135
0-642:	Ghi_A01G04356	Gar01G10860	9e-161
0-643:	Ghi_A01G04361	Gar01G10870	0
0-644:	Ghi_A01G04371	Gar01G10880	0
0-645:	Ghi_A01G04381	Gar01G10910	0
0-646:	Ghi_A01G04386	Gar01G10920	0
0-647:	Ghi_A01G04391	Gar01G10930	0
0-648:	Ghi_A01G04396	Gar01G10940	0
0-649:	Ghi_A01G04401	Gar01G10950	8e-64
0-650:	Ghi_A01G04411	Gar01G10980	0
0-651:	Ghi_A01G04416	Gar01G11010	1e-87
0-652:	Ghi_A01G04426	Gar01G11060	3e-41
0-653:	Ghi_A01G04431	Gar01G11070	0
0-654:	Ghi_A01G04436	Gar01G11090	0
0-655:	Ghi_A01G04441	Gar01G11110	6e-72
0-656:	Ghi_A01G04446	Gar01G11140	0
0-657:	Ghi_A01G04451	Gar01G11150	0
0-658:	Ghi_A01G04456	Gar01G11170	6e-116
0-659:	Ghi_A01G04476	Gar01G11230	0
0-660:	Ghi_A01G04486	Gar01G11240	7e-146
0-661:	Ghi_A01G04496	Gar01G11260	0
0-662:	Ghi_A01G04501	Gar01G11270	0
0-663:	Ghi_A01G04506	Gar01G11290	0
0-664:	Ghi_A01G04511	Gar01G11310	5e-38
0-665:	Ghi_A01G04516	Gar01G11320	5e-177
0-666:	Ghi_A01G04521	Gar01G11330	1e-31
0-667:	Ghi_A01G04531	Gar01G11370	0
0-668:	Ghi_A01G04536	Gar01G11440	0
0-669:	Ghi_A01G04541	Gar01G11450	0
0-670:	Ghi_A01G04546	Gar01G11470	0
0-671:	Ghi_A01G04551	Gar01G11480	7e-61
0-672:	Ghi_A01G04556	Gar01G11490	0
0-673:	Ghi_A01G04566	Gar01G11520	9e-97
0-674:	Ghi_A01G04571	Gar01G11530	2e-64
0-675:	Ghi_A01G04576	Gar01G11540	1e-31
0-676:	Ghi_A01G04581	Gar01G11550	1e-58
0-677:	Ghi_A01G04591	Gar01G11560	6e-11
0-678:	Ghi_A01G04606	Gar01G11620	0
0-679:	Ghi_A01G04611	Gar01G11650	0
0-680:	Ghi_A01G04616	Gar01G11660	2e-102
0-681:	Ghi_A01G04621	Gar01G11670	0
0-682:	Ghi_A01G04626	Gar01G11680	1e-43
0-683:	Ghi_A01G04636	Gar01G11690	0
0-684:	Ghi_A01G04641	Gar01G11700	0
0-685:	Ghi_A01G04651	Gar01G11730	1e-119
0-686:	Ghi_A01G04656	Gar01G11740	3e-57
0-687:	Ghi_A01G04666	Gar01G11750	7e-48
0-688:	Ghi_A01G04671	Gar01G11770	1e-124
0-689:	Ghi_A01G04676	Gar01G11800	0
0-690:	Ghi_A01G04686	Gar01G11820	0
0-691:	Ghi_A01G04691	Gar01G11830	0
0-692:	Ghi_A01G04696	Gar01G11840	0
0-693:	Ghi_A01G04701	Gar01G11860	0
0-694:	Ghi_A01G04706	Gar01G11870	0
0-695:	Ghi_A01G04711	Gar01G11880	1e-60
0-696:	Ghi_A01G04716	Gar01G11890	0
0-697:	Ghi_A01G04726	Gar01G11910	0
0-698:	Ghi_A01G04736	Gar01G11920	0
0-699:	Ghi_A01G04741	Gar01G11940	0
0-700:	Ghi_A01G04746	Gar01G11950	0
0-701:	Ghi_A01G04751	Gar01G11960	0
0-702:	Ghi_A01G04761	Gar01G11970	2e-129
0-703:	Ghi_A01G04766	Gar01G11980	0
0-704:	Ghi_A01G04771	Gar01G11990	0
0-705:	Ghi_A01G04776	Gar01G12000	0
0-706:	Ghi_A01G04781	Gar01G12010	7e-178
0-707:	Ghi_A01G04786	Gar01G12020	6e-152
0-708:	Ghi_A01G04791	Gar01G12030	0
0-709:	Ghi_A01G04796	Gar01G12050	2e-34
0-710:	Ghi_A01G04801	Gar01G12060	5e-179
0-711:	Ghi_A01G04806	Gar01G12070	0
0-712:	Ghi_A01G04811	Gar01G12080	0
0-713:	Ghi_A01G04831	Gar01G12100	0
0-714:	Ghi_A01G04836	Gar01G12110	0
0-715:	Ghi_A01G04841	Gar01G12120	1e-102
0-716:	Ghi_A01G04846	Gar01G12130	0
0-717:	Ghi_A01G04851	Gar01G12140	0
0-718:	Ghi_A01G04856	Gar01G12150	8e-136
0-719:	Ghi_A01G04866	Gar01G12160	0
0-720:	Ghi_A01G04871	Gar01G12170	1e-169
0-721:	Ghi_A01G04881	Gar01G12190	8e-177
0-722:	Ghi_A01G04886	Gar01G12200	8e-114
0-723:	Ghi_A01G04891	Gar01G12210	0
0-724:	Ghi_A01G04896	Gar01G12220	0
0-725:	Ghi_A01G04906	Gar01G12230	0
0-726:	Ghi_A01G04911	Gar01G12240	1e-120
0-727:	Ghi_A01G04916	Gar01G12250	0
0-728:	Ghi_A01G04921	Gar01G12260	0
0-729:	Ghi_A01G04931	Gar01G12270	9e-156
0-730:	Ghi_A01G04936	Gar01G12280	0
0-731:	Ghi_A01G04941	Gar01G12290	2e-119
0-732:	Ghi_A01G04946	Gar01G12300	0
0-733:	Ghi_A01G04951	Gar01G12310	0
0-734:	Ghi_A01G04956	Gar01G12320	7e-84
0-735:	Ghi_A01G04971	Gar01G12330	5e-17
0-736:	Ghi_A01G04986	Gar01G12360	0
0-737:	Ghi_A01G04991	Gar01G12380	0
0-738:	Ghi_A01G05001	Gar01G12390	0
0-739:	Ghi_A01G05006	Gar01G12400	0
0-740:	Ghi_A01G05011	Gar01G12420	0
0-741:	Ghi_A01G05016	Gar01G12440	0
0-742:	Ghi_A01G05021	Gar01G12450	0
0-743:	Ghi_A01G05026	Gar01G12460	7e-94
0-744:	Ghi_A01G05031	Gar01G12470	2e-175
0-745:	Ghi_A01G05036	Gar01G12480	0
0-746:	Ghi_A01G05041	Gar01G12520	0
0-747:	Ghi_A01G05046	Gar01G12530	8e-43
0-748:	Ghi_A01G05056	Gar01G12560	0
0-749:	Ghi_A01G05061	Gar01G12570	4e-113
0-750:	Ghi_A01G05081	Gar01G12620	0
0-751:	Ghi_A01G05086	Gar01G12630	0
0-752:	Ghi_A01G05091	Gar01G12640	1e-53
0-753:	Ghi_A01G05096	Gar01G12650	0
0-754:	Ghi_A01G05101	Gar01G12670	0
0-755:	Ghi_A01G05106	Gar01G12680	0
0-756:	Ghi_A01G05111	Gar01G12700	8e-61
0-757:	Ghi_A01G05126	Gar01G12710	0
0-758:	Ghi_A01G05131	Gar01G12720	0
0-759:	Ghi_A01G05136	Gar01G12730	0
0-760:	Ghi_A01G05151	Gar01G12760	6e-161
0-761:	Ghi_A01G05161	Gar01G12800	4e-45
0-762:	Ghi_A01G05171	Gar01G12810	0
0-763:	Ghi_A01G05176	Gar01G12820	7e-133
0-764:	Ghi_A01G05201	Gar01G12840	0
0-765:	Ghi_A01G05206	Gar01G12860	0
0-766:	Ghi_A01G05211	Gar01G12880	0
0-767:	Ghi_A01G05216	Gar01G12890	0
0-768:	Ghi_A01G05236	Gar01G12950	1e-76
0-769:	Ghi_A01G05246	Gar01G12960	0
0-770:	Ghi_A01G05251	Gar01G12970	1e-151
0-771:	Ghi_A01G05256	Gar01G12980	1e-48
0-772:	Ghi_A01G05261	Gar01G12990	8e-154
0-773:	Ghi_A01G05266	Gar01G13000	0
0-774:	Ghi_A01G05271	Gar01G13010	0
0-775:	Ghi_A01G05276	Gar01G13020	1e-41
0-776:	Ghi_A01G05281	Gar01G13030	0
0-777:	Ghi_A01G05286	Gar01G13040	0
0-778:	Ghi_A01G05296	Gar01G13050	0
0-779:	Ghi_A01G05301	Gar01G13060	0
0-780:	Ghi_A01G05306	Gar01G13070	2e-164
0-781:	Ghi_A01G05311	Gar01G13080	0
0-782:	Ghi_A01G05321	Gar01G13090	0
0-783:	Ghi_A01G05336	Gar01G13110	8e-29
0-784:	Ghi_A01G05346	Gar01G13120	7e-143
0-785:	Ghi_A01G05351	Gar01G13130	7e-149
0-786:	Ghi_A01G05356	Gar01G13140	0
0-787:	Ghi_A01G05361	Gar01G13150	0
0-788:	Ghi_A01G05366	Gar01G13160	5e-176
0-789:	Ghi_A01G05371	Gar01G13170	0
0-790:	Ghi_A01G05376	Gar01G13180	2e-47
0-791:	Ghi_A01G05381	Gar01G13190	6e-109
0-792:	Ghi_A01G05391	Gar01G13210	0
0-793:	Ghi_A01G05396	Gar01G13220	6e-120
0-794:	Ghi_A01G05406	Gar01G13230	0
0-795:	Ghi_A01G05411	Gar01G13240	0
0-796:	Ghi_A01G05416	Gar01G13250	0
0-797:	Ghi_A01G05431	Gar01G13280	0
0-798:	Ghi_A01G05436	Gar01G13300	3e-79
0-799:	Ghi_A01G05451	Gar01G13310	3e-161
0-800:	Ghi_A01G05456	Gar01G13320	7e-75
0-801:	Ghi_A01G05461	Gar01G13340	0
0-802:	Ghi_A01G05466	Gar01G13410	0
0-803:	Ghi_A01G05471	Gar01G13420	0
0-804:	Ghi_A01G05476	Gar01G13430	0
0-805:	Ghi_A01G05481	Gar01G13440	0
0-806:	Ghi_A01G05486	Gar01G13460	0
0-807:	Ghi_A01G05496	Gar01G13470	0
0-808:	Ghi_A01G05501	Gar01G13490	0
0-809:	Ghi_A01G05506	Gar01G13500	0
0-810:	Ghi_A01G05516	Gar01G13520	0
0-811:	Ghi_A01G05521	Gar01G13530	3e-73
0-812:	Ghi_A01G05531	Gar01G13550	0
0-813:	Ghi_A01G05546	Gar01G13600	0
0-814:	Ghi_A01G05551	Gar01G13610	0
0-815:	Ghi_A01G05556	Gar01G13640	0
0-816:	Ghi_A01G05561	Gar01G13650	1e-122
0-817:	Ghi_A01G05566	Gar01G13660	4e-180
0-818:	Ghi_A01G05576	Gar01G13670	5e-84
0-819:	Ghi_A01G05581	Gar01G13680	0
0-820:	Ghi_A01G05586	Gar01G13710	8e-111
0-821:	Ghi_A01G05596	Gar01G13720	3e-11
0-822:	Ghi_A01G05601	Gar01G13740	0
0-823:	Ghi_A01G05606	Gar01G13750	0
0-824:	Ghi_A01G05611	Gar01G13760	0
0-825:	Ghi_A01G05616	Gar01G13770	0
0-826:	Ghi_A01G05621	Gar01G13780	4e-102
0-827:	Ghi_A01G05631	Gar01G13790	0
0-828:	Ghi_A01G05641	Gar01G13820	2e-58
0-829:	Ghi_A01G05646	Gar01G13830	1e-39
0-830:	Ghi_A01G05651	Gar01G13840	0
## Alignment 1: score=3832.0 e_value=0 N=80 A01&Chr01 plus
1- 0:	Ghi_A01G06841	Gar01G16950	5e-174
1- 1:	Ghi_A01G06866	Gar01G17160	2e-37
1- 2:	Ghi_A01G06871	Gar01G17200	2e-74
1- 3:	Ghi_A01G06876	Gar01G17210	0
1- 4:	Ghi_A01G06886	Gar01G17230	0
1- 5:	Ghi_A01G06891	Gar01G17240	0
1- 6:	Ghi_A01G06901	Gar01G17270	2e-155
1- 7:	Ghi_A01G06911	Gar01G17280	0
1- 8:	Ghi_A01G06946	Gar01G17320	0
1- 9:	Ghi_A01G06951	Gar01G17330	0
1- 10:	Ghi_A01G06956	Gar01G17340	8e-163
1- 11:	Ghi_A01G06961	Gar01G17350	5e-163
1- 12:	Ghi_A01G06971	Gar01G17380	0
1- 13:	Ghi_A01G06976	Gar01G17390	1e-139
1- 14:	Ghi_A01G06981	Gar01G17440	3e-108
1- 15:	Ghi_A01G06986	Gar01G17460	4e-78
1- 16:	Ghi_A01G07006	Gar01G17500	2e-105
1- 17:	Ghi_A01G07011	Gar01G17510	2e-44
1- 18:	Ghi_A01G07016	Gar01G17540	7e-108
1- 19:	Ghi_A01G07021	Gar01G17550	1e-68
1- 20:	Ghi_A01G07031	Gar01G17560	0
1- 21:	Ghi_A01G07036	Gar01G17570	0
1- 22:	Ghi_A01G07051	Gar01G17590	0
1- 23:	Ghi_A01G07056	Gar01G17600	1e-77
1- 24:	Ghi_A01G07061	Gar01G17610	0
1- 25:	Ghi_A01G07071	Gar01G17620	9e-130
1- 26:	Ghi_A01G07091	Gar01G17650	0
1- 27:	Ghi_A01G07111	Gar01G17670	2e-125
1- 28:	Ghi_A01G07126	Gar01G17690	0
1- 29:	Ghi_A01G07131	Gar01G17700	0
1- 30:	Ghi_A01G07161	Gar01G17750	0
1- 31:	Ghi_A01G07176	Gar01G17840	8e-110
1- 32:	Ghi_A01G07181	Gar01G17870	3e-108
1- 33:	Ghi_A01G07186	Gar01G17890	3e-161
1- 34:	Ghi_A01G07191	Gar01G17900	0
1- 35:	Ghi_A01G07201	Gar01G17920	8e-84
1- 36:	Ghi_A01G07206	Gar01G17930	1e-97
1- 37:	Ghi_A01G07216	Gar01G17940	1e-80
1- 38:	Ghi_A01G07236	Gar01G17950	1e-13
1- 39:	Ghi_A01G07246	Gar01G17960	3e-31
1- 40:	Ghi_A01G07256	Gar01G17970	3e-132
1- 41:	Ghi_A01G07381	Gar01G18140	0
1- 42:	Ghi_A01G07501	Gar01G18370	9e-52
1- 43:	Ghi_A01G07506	Gar01G18380	4e-64
1- 44:	Ghi_A01G07511	Gar01G18390	5e-25
1- 45:	Ghi_A01G07526	Gar01G18410	7e-106
1- 46:	Ghi_A01G07541	Gar01G18430	0
1- 47:	Ghi_A01G07546	Gar01G18470	0
1- 48:	Ghi_A01G07551	Gar01G18480	0
1- 49:	Ghi_A01G07561	Gar01G18490	2e-75
1- 50:	Ghi_A01G07581	Gar01G18510	0
1- 51:	Ghi_A01G07606	Gar01G18550	1e-14
1- 52:	Ghi_A01G07611	Gar01G18570	0
1- 53:	Ghi_A01G07631	Gar01G18600	0
1- 54:	Ghi_A01G07641	Gar01G18610	9e-87
1- 55:	Ghi_A01G07646	Gar01G18620	0
1- 56:	Ghi_A01G07651	Gar01G18630	2e-56
1- 57:	Ghi_A01G07661	Gar01G18660	0
1- 58:	Ghi_A01G07666	Gar01G18670	2e-109
1- 59:	Ghi_A01G07671	Gar01G18680	1e-113
1- 60:	Ghi_A01G07676	Gar01G18690	0
1- 61:	Ghi_A01G07681	Gar01G18700	0
1- 62:	Ghi_A01G07686	Gar01G18730	0
1- 63:	Ghi_A01G07691	Gar01G18740	2e-31
1- 64:	Ghi_A01G07696	Gar01G18750	0
1- 65:	Ghi_A01G07701	Gar01G18760	1e-60
1- 66:	Ghi_A01G07731	Gar01G18780	0
1- 67:	Ghi_A01G07736	Gar01G18790	0
1- 68:	Ghi_A01G07746	Gar01G18810	0
1- 69:	Ghi_A01G07751	Gar01G18820	2e-76
1- 70:	Ghi_A01G07761	Gar01G18850	0
1- 71:	Ghi_A01G07771	Gar01G18870	0
1- 72:	Ghi_A01G07776	Gar01G18880	1e-70
1- 73:	Ghi_A01G07786	Gar01G18890	3e-48
1- 74:	Ghi_A01G07791	Gar01G18900	3e-63
1- 75:	Ghi_A01G07801	Gar01G18910	3e-92
1- 76:	Ghi_A01G07806	Gar01G18920	0
1- 77:	Ghi_A01G07826	Gar01G18950	0
1- 78:	Ghi_A01G07841	Gar01G18980	0
1- 79:	Ghi_A01G07846	Gar01G19000	4e-81
## Alignment 2: score=544.0 e_value=3.6e-32 N=11 A01&Chr01 plus
2- 0:	Ghi_A01G07396	Gar01G18000	1e-115
2- 1:	Ghi_A01G07406	Gar01G18010	0
2- 2:	Ghi_A01G07411	Gar01G18020	0
2- 3:	Ghi_A01G07421	Gar01G18030	0
2- 4:	Ghi_A01G07431	Gar01G18040	0
2- 5:	Ghi_A01G07436	Gar01G18060	0
2- 6:	Ghi_A01G07441	Gar01G18070	0
2- 7:	Ghi_A01G07446	Gar01G18080	0
2- 8:	Ghi_A01G07451	Gar01G18090	0
2- 9:	Ghi_A01G07466	Gar01G18100	0
2- 10:	Ghi_A01G07471	Gar01G18110	1e-49
## Alignment 3: score=341.0 e_value=3.4e-16 N=8 A01&Chr01 plus
3- 0:	Ghi_A01G11726	Gar01G17550	2e-55
3- 1:	Ghi_A01G11766	Gar01G17590	5e-141
3- 2:	Ghi_A01G11831	Gar01G17610	5e-134
3- 3:	Ghi_A01G11846	Gar01G17620	4e-42
3- 4:	Ghi_A01G11856	Gar01G17650	0
3- 5:	Ghi_A01G11866	Gar01G17750	3e-126
3- 6:	Ghi_A01G11901	Gar01G17820	3e-42
3- 7:	Ghi_A01G11991	Gar01G18040	3e-33
## Alignment 4: score=303.0 e_value=1.2e-12 N=7 A01&Chr01 plus
4- 0:	Ghi_A01G05666	Gar01G15880	6e-52
4- 1:	Ghi_A01G05701	Gar01G15890	2e-14
4- 2:	Ghi_A01G05711	Gar01G15910	5e-91
4- 3:	Ghi_A01G05766	Gar01G16120	2e-24
4- 4:	Ghi_A01G05776	Gar01G16200	7e-18
4- 5:	Ghi_A01G05796	Gar01G16250	0
4- 6:	Ghi_A01G05811	Gar01G16350	6e-22
## Alignment 5: score=298.0 e_value=1e-12 N=7 A01&Chr01 plus
5- 0:	Ghi_A01G11146	Gar01G16190	5e-17
5- 1:	Ghi_A01G11251	Gar01G16350	9e-33
5- 2:	Ghi_A01G11346	Gar01G16580	6e-60
5- 3:	Ghi_A01G11381	Gar01G16590	0
5- 4:	Ghi_A01G11391	Gar01G16600	2e-29
5- 5:	Ghi_A01G11396	Gar01G16620	0
5- 6:	Ghi_A01G11401	Gar01G16650	1e-41
## Alignment 6: score=270.0 e_value=1.9e-15 N=8 A01&Chr01 plus
6- 0:	Ghi_A01G11981	Gar01G25620	2e-18
6- 1:	Ghi_A01G11991	Gar01G25870	2e-13
6- 2:	Ghi_A01G12086	Gar01G25900	8e-144
6- 3:	Ghi_A01G12171	Gar01G26000	3e-40
6- 4:	Ghi_A01G12186	Gar01G26120	3e-39
6- 5:	Ghi_A01G12236	Gar01G26270	9e-51
6- 6:	Ghi_A01G12366	Gar01G26280	2e-32
6- 7:	Ghi_A01G12481	Gar01G26340	7e-67
## Alignment 7: score=265.0 e_value=9.7e-11 N=7 A01&Chr01 plus
7- 0:	Ghi_A01G01731	Gar01G04970	1e-128
7- 1:	Ghi_A01G01751	Gar01G05110	1e-24
7- 2:	Ghi_A01G01791	Gar01G05160	2e-40
7- 3:	Ghi_A01G01886	Gar01G05260	5e-42
7- 4:	Ghi_A01G01981	Gar01G05420	3e-97
7- 5:	Ghi_A01G02011	Gar01G05490	3e-18
7- 6:	Ghi_A01G02111	Gar01G05730	2e-57
## Alignment 8: score=256.0 e_value=6.9e-11 N=7 A01&Chr01 plus
8- 0:	Ghi_A01G01791	Gar01G00110	3e-20
8- 1:	Ghi_A01G01811	Gar01G00220	2e-11
8- 2:	Ghi_A01G01886	Gar01G00250	1e-18
8- 3:	Ghi_A01G01971	Gar01G00290	5e-26
8- 4:	Ghi_A01G02011	Gar01G00460	1e-62
8- 5:	Ghi_A01G02026	Gar01G00690	4e-14
8- 6:	Ghi_A01G02111	Gar01G00770	2e-20
## Alignment 9: score=255.0 e_value=4.9e-11 N=7 A01&Chr01 plus
9- 0:	Ghi_A01G00076	Gar01G15710	3e-13
9- 1:	Ghi_A01G00186	Gar01G15760	7e-52
9- 2:	Ghi_A01G00236	Gar01G15880	4e-38
9- 3:	Ghi_A01G00331	Gar01G16070	6e-39
9- 4:	Ghi_A01G00381	Gar01G16190	7e-68
9- 5:	Ghi_A01G00496	Gar01G16230	9e-148
9- 6:	Ghi_A01G00561	Gar01G16250	7e-19
## Alignment 10: score=252.0 e_value=6.4e-08 N=6 A01&Chr01 plus
10- 0:	Ghi_A01G02011	Gar01G04970	5e-55
10- 1:	Ghi_A01G02111	Gar01G05070	2e-61
10- 2:	Ghi_A01G02121	Gar01G05090	1e-27
10- 3:	Ghi_A01G02141	Gar01G05160	2e-37
10- 4:	Ghi_A01G02256	Gar01G05330	5e-68
10- 5:	Ghi_A01G02261	Gar01G05340	9e-31
## Alignment 11: score=5202.0 e_value=0 N=106 A01&Chr01 minus
11- 0:	Ghi_A01G05666	Gar01G16540	0
11- 1:	Ghi_A01G05671	Gar01G16530	9e-105
11- 2:	Ghi_A01G05676	Gar01G16520	1e-171
11- 3:	Ghi_A01G05681	Gar01G16510	0
11- 4:	Ghi_A01G05686	Gar01G16500	0
11- 5:	Ghi_A01G05691	Gar01G16470	0
11- 6:	Ghi_A01G05696	Gar01G16400	0
11- 7:	Ghi_A01G05711	Gar01G16390	0
11- 8:	Ghi_A01G05716	Gar01G16380	0
11- 9:	Ghi_A01G05726	Gar01G16370	0
11- 10:	Ghi_A01G05736	Gar01G16360	0
11- 11:	Ghi_A01G05741	Gar01G16350	0
11- 12:	Ghi_A01G05746	Gar01G16340	9e-68
11- 13:	Ghi_A01G05756	Gar01G16330	0
11- 14:	Ghi_A01G05761	Gar01G16320	0
11- 15:	Ghi_A01G05766	Gar01G16310	9e-119
11- 16:	Ghi_A01G05776	Gar01G16300	3e-66
11- 17:	Ghi_A01G05781	Gar01G16290	2e-179
11- 18:	Ghi_A01G05786	Gar01G16280	0
11- 19:	Ghi_A01G05791	Gar01G16260	3e-173
11- 20:	Ghi_A01G05801	Gar01G16240	0
11- 21:	Ghi_A01G05806	Gar01G16230	0
11- 22:	Ghi_A01G05811	Gar01G16220	0
11- 23:	Ghi_A01G05816	Gar01G16210	0
11- 24:	Ghi_A01G05836	Gar01G16190	0
11- 25:	Ghi_A01G05841	Gar01G16180	0
11- 26:	Ghi_A01G05846	Gar01G16170	0
11- 27:	Ghi_A01G05851	Gar01G16160	6e-173
11- 28:	Ghi_A01G05861	Gar01G16150	2e-37
11- 29:	Ghi_A01G05866	Gar01G16140	0
11- 30:	Ghi_A01G05871	Gar01G16130	0
11- 31:	Ghi_A01G05876	Gar01G16110	0
11- 32:	Ghi_A01G05886	Gar01G16080	0
11- 33:	Ghi_A01G05891	Gar01G16070	3e-153
11- 34:	Ghi_A01G05896	Gar01G16060	0
11- 35:	Ghi_A01G05906	Gar01G16050	2e-90
11- 36:	Ghi_A01G05911	Gar01G16040	0
11- 37:	Ghi_A01G05916	Gar01G16020	1e-25
11- 38:	Ghi_A01G05921	Gar01G16000	0
11- 39:	Ghi_A01G05926	Gar01G15990	2e-158
11- 40:	Ghi_A01G05931	Gar01G15980	1e-81
11- 41:	Ghi_A01G05941	Gar01G15960	0
11- 42:	Ghi_A01G05971	Gar01G15950	3e-78
11- 43:	Ghi_A01G05976	Gar01G15940	1e-135
11- 44:	Ghi_A01G05981	Gar01G15930	5e-157
11- 45:	Ghi_A01G05986	Gar01G15920	0
11- 46:	Ghi_A01G05991	Gar01G15910	0
11- 47:	Ghi_A01G06006	Gar01G15900	0
11- 48:	Ghi_A01G06021	Gar01G15880	9e-77
11- 49:	Ghi_A01G06026	Gar01G15860	4e-108
11- 50:	Ghi_A01G06036	Gar01G15830	0
11- 51:	Ghi_A01G06041	Gar01G15820	0
11- 52:	Ghi_A01G06046	Gar01G15810	0
11- 53:	Ghi_A01G06051	Gar01G15780	1e-110
11- 54:	Ghi_A01G06071	Gar01G15770	0
11- 55:	Ghi_A01G06076	Gar01G15760	0
11- 56:	Ghi_A01G06081	Gar01G15750	5e-108
11- 57:	Ghi_A01G06091	Gar01G15730	8e-38
11- 58:	Ghi_A01G06096	Gar01G15720	8e-125
11- 59:	Ghi_A01G06106	Gar01G15710	0
11- 60:	Ghi_A01G06126	Gar01G15660	6e-91
11- 61:	Ghi_A01G06131	Gar01G15650	0
11- 62:	Ghi_A01G06136	Gar01G15630	4e-62
11- 63:	Ghi_A01G06141	Gar01G15590	0
11- 64:	Ghi_A01G06161	Gar01G15570	3e-36
11- 65:	Ghi_A01G06181	Gar01G15510	5e-14
11- 66:	Ghi_A01G06186	Gar01G15490	3e-119
11- 67:	Ghi_A01G06191	Gar01G15480	0
11- 68:	Ghi_A01G06206	Gar01G15470	3e-114
11- 69:	Ghi_A01G06211	Gar01G15460	3e-107
11- 70:	Ghi_A01G06216	Gar01G15450	0
11- 71:	Ghi_A01G06221	Gar01G15440	1e-12
11- 72:	Ghi_A01G06231	Gar01G15420	0
11- 73:	Ghi_A01G06241	Gar01G15410	0
11- 74:	Ghi_A01G06246	Gar01G15390	0
11- 75:	Ghi_A01G06251	Gar01G15380	0
11- 76:	Ghi_A01G06256	Gar01G15360	4e-63
11- 77:	Ghi_A01G06271	Gar01G15350	0
11- 78:	Ghi_A01G06276	Gar01G15310	0
11- 79:	Ghi_A01G06281	Gar01G15300	0
11- 80:	Ghi_A01G06296	Gar01G15280	4e-32
11- 81:	Ghi_A01G06301	Gar01G15250	0
11- 82:	Ghi_A01G06306	Gar01G15240	3e-57
11- 83:	Ghi_A01G06311	Gar01G15210	0
11- 84:	Ghi_A01G06316	Gar01G15200	0
11- 85:	Ghi_A01G06321	Gar01G15190	0
11- 86:	Ghi_A01G06326	Gar01G15180	0
11- 87:	Ghi_A01G06331	Gar01G15170	0
11- 88:	Ghi_A01G06336	Gar01G15160	7e-117
11- 89:	Ghi_A01G06341	Gar01G15130	0
11- 90:	Ghi_A01G06346	Gar01G15120	2e-145
11- 91:	Ghi_A01G06356	Gar01G15090	0
11- 92:	Ghi_A01G06371	Gar01G15080	0
11- 93:	Ghi_A01G06376	Gar01G15070	2e-98
11- 94:	Ghi_A01G06381	Gar01G15060	0
11- 95:	Ghi_A01G06386	Gar01G15050	0
11- 96:	Ghi_A01G06396	Gar01G15040	0
11- 97:	Ghi_A01G06401	Gar01G15030	0
11- 98:	Ghi_A01G06406	Gar01G15010	1e-115
11- 99:	Ghi_A01G06416	Gar01G14970	0
11-100:	Ghi_A01G06421	Gar01G14950	0
11-101:	Ghi_A01G06436	Gar01G14940	0
11-102:	Ghi_A01G06441	Gar01G14930	0
11-103:	Ghi_A01G06446	Gar01G14920	0
11-104:	Ghi_A01G06456	Gar01G14900	0
11-105:	Ghi_A01G06476	Gar01G14890	2e-13
## Alignment 12: score=2059.0 e_value=1.1e-165 N=42 A01&Chr01 minus
12- 0:	Ghi_A01G06476	Gar01G14550	2e-121
12- 1:	Ghi_A01G06486	Gar01G14500	0
12- 2:	Ghi_A01G06496	Gar01G14490	0
12- 3:	Ghi_A01G06501	Gar01G14480	8e-74
12- 4:	Ghi_A01G06506	Gar01G14470	0
12- 5:	Ghi_A01G06511	Gar01G14460	5e-33
12- 6:	Ghi_A01G06546	Gar01G14420	4e-76
12- 7:	Ghi_A01G06551	Gar01G14400	2e-40
12- 8:	Ghi_A01G06571	Gar01G14380	0
12- 9:	Ghi_A01G06581	Gar01G14370	4e-149
12- 10:	Ghi_A01G06586	Gar01G14360	0
12- 11:	Ghi_A01G06591	Gar01G14350	0
12- 12:	Ghi_A01G06601	Gar01G14330	0
12- 13:	Ghi_A01G06616	Gar01G14290	0
12- 14:	Ghi_A01G06621	Gar01G14280	9e-85
12- 15:	Ghi_A01G06631	Gar01G14260	0
12- 16:	Ghi_A01G06636	Gar01G14250	7e-41
12- 17:	Ghi_A01G06651	Gar01G14220	0
12- 18:	Ghi_A01G06656	Gar01G14210	0
12- 19:	Ghi_A01G06671	Gar01G14190	0
12- 20:	Ghi_A01G06676	Gar01G14180	0
12- 21:	Ghi_A01G06681	Gar01G14170	0
12- 22:	Ghi_A01G06686	Gar01G14160	0
12- 23:	Ghi_A01G06691	Gar01G14140	3e-80
12- 24:	Ghi_A01G06696	Gar01G14110	2e-111
12- 25:	Ghi_A01G06701	Gar01G14100	7e-109
12- 26:	Ghi_A01G06706	Gar01G14090	0
12- 27:	Ghi_A01G06716	Gar01G14060	1e-47
12- 28:	Ghi_A01G06721	Gar01G14050	3e-86
12- 29:	Ghi_A01G06726	Gar01G14040	7e-78
12- 30:	Ghi_A01G06731	Gar01G14030	1e-118
12- 31:	Ghi_A01G06736	Gar01G14020	0
12- 32:	Ghi_A01G06741	Gar01G14010	0
12- 33:	Ghi_A01G06746	Gar01G13990	8e-36
12- 34:	Ghi_A01G06761	Gar01G13980	0
12- 35:	Ghi_A01G06766	Gar01G13970	1e-43
12- 36:	Ghi_A01G06776	Gar01G13960	0
12- 37:	Ghi_A01G06781	Gar01G13950	0
12- 38:	Ghi_A01G06786	Gar01G13940	0
12- 39:	Ghi_A01G06791	Gar01G13890	3e-82
12- 40:	Ghi_A01G06801	Gar01G13870	0
12- 41:	Ghi_A01G06816	Gar01G13860	6e-42
## Alignment 13: score=788.0 e_value=1e-49 N=16 A01&Chr01 minus
13- 0:	Ghi_A01G08216	Gar01G19300	0
13- 1:	Ghi_A01G08226	Gar01G19290	6e-32
13- 2:	Ghi_A01G08236	Gar01G19260	0
13- 3:	Ghi_A01G08246	Gar01G19240	0
13- 4:	Ghi_A01G08251	Gar01G19230	0
13- 5:	Ghi_A01G08256	Gar01G19210	0
13- 6:	Ghi_A01G08261	Gar01G19200	1e-37
13- 7:	Ghi_A01G08266	Gar01G19190	0
13- 8:	Ghi_A01G08271	Gar01G19180	7e-49
13- 9:	Ghi_A01G08281	Gar01G19150	0
13- 10:	Ghi_A01G08291	Gar01G19140	0
13- 11:	Ghi_A01G08296	Gar01G19130	0
13- 12:	Ghi_A01G08301	Gar01G19120	1e-170
13- 13:	Ghi_A01G08306	Gar01G19110	0
13- 14:	Ghi_A01G08321	Gar01G19100	0
13- 15:	Ghi_A01G08336	Gar01G19080	0
## Alignment 14: score=724.0 e_value=3.4e-44 N=15 A01&Chr01 minus
14- 0:	Ghi_A01G07216	Gar01G18500	3e-40
14- 1:	Ghi_A01G07291	Gar01G18340	0
14- 2:	Ghi_A01G07301	Gar01G18300	1e-70
14- 3:	Ghi_A01G07316	Gar01G18270	0
14- 4:	Ghi_A01G07321	Gar01G18260	1e-173
14- 5:	Ghi_A01G07326	Gar01G18250	2e-56
14- 6:	Ghi_A01G07331	Gar01G18240	0
14- 7:	Ghi_A01G07336	Gar01G18230	0
14- 8:	Ghi_A01G07346	Gar01G18220	0
14- 9:	Ghi_A01G07351	Gar01G18210	0
14- 10:	Ghi_A01G07356	Gar01G18190	0
14- 11:	Ghi_A01G07361	Gar01G18180	3e-30
14- 12:	Ghi_A01G07366	Gar01G18160	2e-93
14- 13:	Ghi_A01G07376	Gar01G18150	0
14- 14:	Ghi_A01G07386	Gar01G18120	5e-89
## Alignment 15: score=596.0 e_value=1e-40 N=15 A01&Chr01 minus
15- 0:	Ghi_A01G00411	Gar01G01660	2e-23
15- 1:	Ghi_A01G00501	Gar01G01420	4e-24
15- 2:	Ghi_A01G00561	Gar01G01320	0
15- 3:	Ghi_A01G00566	Gar01G01310	5e-146
15- 4:	Ghi_A01G00571	Gar01G01300	0
15- 5:	Ghi_A01G00581	Gar01G01270	5e-138
15- 6:	Ghi_A01G00586	Gar01G01260	0
15- 7:	Ghi_A01G00591	Gar01G01240	3e-66
15- 8:	Ghi_A01G00601	Gar01G00990	1e-24
15- 9:	Ghi_A01G00716	Gar01G00840	1e-23
15- 10:	Ghi_A01G00836	Gar01G00690	5e-12
15- 11:	Ghi_A01G00881	Gar01G00480	5e-50
15- 12:	Ghi_A01G00926	Gar01G00320	3e-17
15- 13:	Ghi_A01G00966	Gar01G00290	4e-11
15- 14:	Ghi_A01G01001	Gar01G00230	4e-65
## Alignment 16: score=532.0 e_value=1.5e-32 N=13 A01&Chr01 minus
16- 0:	Ghi_A01G09511	Gar01G13140	2e-120
16- 1:	Ghi_A01G09531	Gar01G13120	2e-35
16- 2:	Ghi_A01G09651	Gar01G13010	0
16- 3:	Ghi_A01G09731	Gar01G12880	0
16- 4:	Ghi_A01G09771	Gar01G12760	1e-119
16- 5:	Ghi_A01G09821	Gar01G12740	9e-11
16- 6:	Ghi_A01G09841	Gar01G12720	4e-120
16- 7:	Ghi_A01G09851	Gar01G12650	0
16- 8:	Ghi_A01G09881	Gar01G12450	1e-177
16- 9:	Ghi_A01G09886	Gar01G12440	0
16- 10:	Ghi_A01G09911	Gar01G12400	0
16- 11:	Ghi_A01G09916	Gar01G12390	0
16- 12:	Ghi_A01G10046	Gar01G12290	4e-20
## Alignment 17: score=474.0 e_value=1.8e-29 N=12 A01&Chr01 minus
17- 0:	Ghi_A01G09511	Gar01G00460	4e-59
17- 1:	Ghi_A01G09516	Gar01G00200	1e-156
17- 2:	Ghi_A01G09531	Gar01G00180	4e-71
17- 3:	Ghi_A01G09551	Gar01G00160	2e-66
17- 4:	Ghi_A01G09556	Gar01G00150	0
17- 5:	Ghi_A01G09626	Gar01G00120	0
17- 6:	Ghi_A01G09676	Gar01G00110	0
17- 7:	Ghi_A01G09771	Gar01G00100	1e-127
17- 8:	Ghi_A01G09796	Gar01G00080	1e-39
17- 9:	Ghi_A01G09871	Gar01G00070	0
17- 10:	Ghi_A01G09951	Gar01G00050	0
17- 11:	Ghi_A01G10071	Gar01G00010	4e-56
## Alignment 18: score=359.0 e_value=1.7e-18 N=9 A01&Chr01 minus
18- 0:	Ghi_A01G12361	Gar01G26330	0
18- 1:	Ghi_A01G12376	Gar01G26230	4e-113
18- 2:	Ghi_A01G12386	Gar01G26200	9e-37
18- 3:	Ghi_A01G12401	Gar01G26130	8e-17
18- 4:	Ghi_A01G12411	Gar01G26050	1e-74
18- 5:	Ghi_A01G12456	Gar01G26010	3e-90
18- 6:	Ghi_A01G12481	Gar01G25890	7e-67
18- 7:	Ghi_A01G12606	Gar01G25720	3e-18
18- 8:	Ghi_A01G12731	Gar01G25620	2e-66
## Alignment 19: score=293.0 e_value=1.5e-11 N=7 A01&Chr01 minus
19- 0:	Ghi_A01G12561	Gar01G25250	0
19- 1:	Ghi_A01G12651	Gar01G25010	5e-45
19- 2:	Ghi_A01G12661	Gar01G24860	0
19- 3:	Ghi_A01G12686	Gar01G24760	2e-60
19- 4:	Ghi_A01G12696	Gar01G24720	0
19- 5:	Ghi_A01G12736	Gar01G24650	9e-61
19- 6:	Ghi_A01G12741	Gar01G24630	0
## Alignment 20: score=2832.0 e_value=9.5e-277 N=58 A01&Chr02 plus
20- 0:	Ghi_A01G08351	Gar02G09940	2e-118
20- 1:	Ghi_A01G08416	Gar02G10130	0
20- 2:	Ghi_A01G08421	Gar02G10140	9e-102
20- 3:	Ghi_A01G08436	Gar02G10160	0
20- 4:	Ghi_A01G08441	Gar02G10170	0
20- 5:	Ghi_A01G08451	Gar02G10180	7e-38
20- 6:	Ghi_A01G08456	Gar02G10190	4e-138
20- 7:	Ghi_A01G08461	Gar02G10200	0
20- 8:	Ghi_A01G08476	Gar02G10210	0
20- 9:	Ghi_A01G08481	Gar02G10220	0
20- 10:	Ghi_A01G08486	Gar02G10230	0
20- 11:	Ghi_A01G08491	Gar02G10240	0
20- 12:	Ghi_A01G08496	Gar02G10260	2e-106
20- 13:	Ghi_A01G08501	Gar02G10270	0
20- 14:	Ghi_A01G08506	Gar02G10280	0
20- 15:	Ghi_A01G08511	Gar02G10290	0
20- 16:	Ghi_A01G08516	Gar02G10310	1e-88
20- 17:	Ghi_A01G08521	Gar02G10320	6e-120
20- 18:	Ghi_A01G08526	Gar02G10340	0
20- 19:	Ghi_A01G08531	Gar02G10350	1e-59
20- 20:	Ghi_A01G08536	Gar02G10360	3e-92
20- 21:	Ghi_A01G08541	Gar02G10370	3e-67
20- 22:	Ghi_A01G08546	Gar02G10400	0
20- 23:	Ghi_A01G08551	Gar02G10410	2e-38
20- 24:	Ghi_A01G08556	Gar02G10420	2e-47
20- 25:	Ghi_A01G08561	Gar02G10430	0
20- 26:	Ghi_A01G08576	Gar02G10460	0
20- 27:	Ghi_A01G08586	Gar02G10470	0
20- 28:	Ghi_A01G08591	Gar02G10480	3e-133
20- 29:	Ghi_A01G08596	Gar02G10500	3e-139
20- 30:	Ghi_A01G08601	Gar02G10540	0
20- 31:	Ghi_A01G08606	Gar02G10550	0
20- 32:	Ghi_A01G08621	Gar02G10560	1e-67
20- 33:	Ghi_A01G08626	Gar02G10570	2e-90
20- 34:	Ghi_A01G08631	Gar02G10590	9e-179
20- 35:	Ghi_A01G08636	Gar02G10600	4e-126
20- 36:	Ghi_A01G08641	Gar02G10620	8e-57
20- 37:	Ghi_A01G08646	Gar02G10630	0
20- 38:	Ghi_A01G08656	Gar02G10660	4e-60
20- 39:	Ghi_A01G08666	Gar02G10670	1e-146
20- 40:	Ghi_A01G08671	Gar02G10680	0
20- 41:	Ghi_A01G08676	Gar02G10690	0
20- 42:	Ghi_A01G08681	Gar02G10700	5e-64
20- 43:	Ghi_A01G08686	Gar02G10720	6e-53
20- 44:	Ghi_A01G08706	Gar02G10750	0
20- 45:	Ghi_A01G08711	Gar02G10770	0
20- 46:	Ghi_A01G08721	Gar02G10780	5e-139
20- 47:	Ghi_A01G08731	Gar02G10790	0
20- 48:	Ghi_A01G08736	Gar02G10810	0
20- 49:	Ghi_A01G08741	Gar02G10820	6e-85
20- 50:	Ghi_A01G08746	Gar02G10830	1e-11
20- 51:	Ghi_A01G08751	Gar02G10840	3e-42
20- 52:	Ghi_A01G08761	Gar02G10850	0
20- 53:	Ghi_A01G08766	Gar02G10880	4e-61
20- 54:	Ghi_A01G08786	Gar02G10930	1e-15
20- 55:	Ghi_A01G08796	Gar02G10950	0
20- 56:	Ghi_A01G08811	Gar02G10980	0
20- 57:	Ghi_A01G08856	Gar02G11020	0
## Alignment 21: score=1973.0 e_value=1.9e-175 N=41 A01&Chr02 plus
21- 0:	Ghi_A01G09096	Gar02G07560	2e-11
21- 1:	Ghi_A01G09111	Gar02G07820	2e-26
21- 2:	Ghi_A01G09146	Gar02G07950	0
21- 3:	Ghi_A01G09151	Gar02G07980	0
21- 4:	Ghi_A01G09156	Gar02G08020	2e-169
21- 5:	Ghi_A01G09161	Gar02G08030	0
21- 6:	Ghi_A01G09171	Gar02G08040	2e-54
21- 7:	Ghi_A01G09176	Gar02G08060	0
21- 8:	Ghi_A01G09181	Gar02G08090	3e-81
21- 9:	Ghi_A01G09186	Gar02G08120	1e-93
21- 10:	Ghi_A01G09191	Gar02G08130	3e-148
21- 11:	Ghi_A01G09201	Gar02G08140	6e-64
21- 12:	Ghi_A01G09206	Gar02G08150	0
21- 13:	Ghi_A01G09211	Gar02G08160	0
21- 14:	Ghi_A01G09216	Gar02G08170	0
21- 15:	Ghi_A01G09226	Gar02G08190	0
21- 16:	Ghi_A01G09231	Gar02G08200	0
21- 17:	Ghi_A01G09236	Gar02G08210	9e-41
21- 18:	Ghi_A01G09251	Gar02G08230	1e-112
21- 19:	Ghi_A01G09256	Gar02G08240	1e-28
21- 20:	Ghi_A01G09271	Gar02G08270	3e-134
21- 21:	Ghi_A01G09336	Gar02G08390	1e-113
21- 22:	Ghi_A01G09346	Gar02G08410	0
21- 23:	Ghi_A01G09356	Gar02G08430	0
21- 24:	Ghi_A01G09361	Gar02G08440	9e-61
21- 25:	Ghi_A01G09366	Gar02G08450	3e-126
21- 26:	Ghi_A01G09371	Gar02G08460	0
21- 27:	Ghi_A01G09376	Gar02G08470	9e-156
21- 28:	Ghi_A01G09386	Gar02G08480	9e-61
21- 29:	Ghi_A01G09391	Gar02G08500	1e-66
21- 30:	Ghi_A01G09401	Gar02G08510	9e-62
21- 31:	Ghi_A01G09406	Gar02G08520	6e-107
21- 32:	Ghi_A01G09411	Gar02G08530	0
21- 33:	Ghi_A01G09421	Gar02G08540	0
21- 34:	Ghi_A01G09426	Gar02G08550	4e-87
21- 35:	Ghi_A01G09431	Gar02G08560	0
21- 36:	Ghi_A01G09436	Gar02G08570	0
21- 37:	Ghi_A01G09451	Gar02G08580	0
21- 38:	Ghi_A01G09466	Gar02G08620	0
21- 39:	Ghi_A01G09471	Gar02G08630	0
21- 40:	Ghi_A01G09476	Gar02G08640	0
## Alignment 22: score=1137.0 e_value=7.5e-77 N=23 A01&Chr02 plus
22- 0:	Ghi_A01G08966	Gar02G08670	2e-156
22- 1:	Ghi_A01G08971	Gar02G08700	0
22- 2:	Ghi_A01G08981	Gar02G08730	0
22- 3:	Ghi_A01G08986	Gar02G08740	0
22- 4:	Ghi_A01G09001	Gar02G08770	4e-75
22- 5:	Ghi_A01G09006	Gar02G08780	7e-172
22- 6:	Ghi_A01G09016	Gar02G08790	0
22- 7:	Ghi_A01G09021	Gar02G08800	3e-82
22- 8:	Ghi_A01G09031	Gar02G08810	6e-74
22- 9:	Ghi_A01G09036	Gar02G08820	3e-129
22- 10:	Ghi_A01G09041	Gar02G08830	1e-117
22- 11:	Ghi_A01G09051	Gar02G08850	2e-60
22- 12:	Ghi_A01G09056	Gar02G08860	1e-78
22- 13:	Ghi_A01G09061	Gar02G08870	2e-26
22- 14:	Ghi_A01G09071	Gar02G08880	0
22- 15:	Ghi_A01G09076	Gar02G08890	6e-133
22- 16:	Ghi_A01G09081	Gar02G08900	2e-44
22- 17:	Ghi_A01G09086	Gar02G08910	0
22- 18:	Ghi_A01G09091	Gar02G08920	2e-53
22- 19:	Ghi_A01G09101	Gar02G08930	6e-53
22- 20:	Ghi_A01G09106	Gar02G08940	1e-80
22- 21:	Ghi_A01G09111	Gar02G08950	0
22- 22:	Ghi_A01G09126	Gar02G08960	1e-144
## Alignment 23: score=1113.0 e_value=7.1e-79 N=23 A01&Chr02 plus
23- 0:	Ghi_A01G07956	Gar02G09280	5e-141
23- 1:	Ghi_A01G07966	Gar02G09290	2e-53
23- 2:	Ghi_A01G07971	Gar02G09300	9e-119
23- 3:	Ghi_A01G07986	Gar02G09320	0
23- 4:	Ghi_A01G07996	Gar02G09360	4e-97
23- 5:	Ghi_A01G08001	Gar02G09370	5e-19
23- 6:	Ghi_A01G08011	Gar02G09380	3e-149
23- 7:	Ghi_A01G08016	Gar02G09390	2e-78
23- 8:	Ghi_A01G08021	Gar02G09400	4e-179
23- 9:	Ghi_A01G08041	Gar02G09420	6e-72
23- 10:	Ghi_A01G08046	Gar02G09430	1e-108
23- 11:	Ghi_A01G08051	Gar02G09440	0
23- 12:	Ghi_A01G08061	Gar02G09450	0
23- 13:	Ghi_A01G08066	Gar02G09460	2e-111
23- 14:	Ghi_A01G08071	Gar02G09470	0
23- 15:	Ghi_A01G08076	Gar02G09480	0
23- 16:	Ghi_A01G08081	Gar02G09490	9e-67
23- 17:	Ghi_A01G08091	Gar02G09560	2e-79
23- 18:	Ghi_A01G08096	Gar02G09610	8e-47
23- 19:	Ghi_A01G08136	Gar02G09630	0
23- 20:	Ghi_A01G08146	Gar02G09660	4e-162
23- 21:	Ghi_A01G08151	Gar02G09680	0
23- 22:	Ghi_A01G08161	Gar02G09750	0
## Alignment 24: score=536.0 e_value=2.7e-32 N=13 A01&Chr02 plus
24- 0:	Ghi_A01G04996	Gar02G06710	6e-36
24- 1:	Ghi_A01G05001	Gar02G06970	0
24- 2:	Ghi_A01G05006	Gar02G06980	0
24- 3:	Ghi_A01G05016	Gar02G07020	0
24- 4:	Ghi_A01G05021	Gar02G07030	3e-174
24- 5:	Ghi_A01G05096	Gar02G07130	0
24- 6:	Ghi_A01G05131	Gar02G07140	6e-123
24- 7:	Ghi_A01G05141	Gar02G07180	4e-11
24- 8:	Ghi_A01G05156	Gar02G07220	3e-25
24- 9:	Ghi_A01G05211	Gar02G07430	0
24- 10:	Ghi_A01G05246	Gar02G07560	1e-120
24- 11:	Ghi_A01G05346	Gar02G07820	3e-50
24- 12:	Ghi_A01G05356	Gar02G07860	5e-120
## Alignment 25: score=492.0 e_value=2.2e-25 N=12 A01&Chr02 plus
25- 0:	Ghi_A01G00046	Gar02G07080	0
25- 1:	Ghi_A01G00051	Gar02G07300	2e-24
25- 2:	Ghi_A01G00061	Gar02G07340	1e-140
25- 3:	Ghi_A01G00066	Gar02G07510	0
25- 4:	Ghi_A01G00071	Gar02G07600	0
25- 5:	Ghi_A01G00086	Gar02G07740	0
25- 6:	Ghi_A01G00091	Gar02G07770	2e-67
25- 7:	Ghi_A01G00101	Gar02G07820	6e-69
25- 8:	Ghi_A01G00111	Gar02G07850	2e-156
25- 9:	Ghi_A01G00116	Gar02G07980	0
25- 10:	Ghi_A01G00131	Gar02G08230	2e-49
25- 11:	Ghi_A01G00146	Gar02G08270	2e-28
## Alignment 26: score=477.0 e_value=1.6e-24 N=11 A01&Chr02 plus
26- 0:	Ghi_A01G09496	Gar02G20540	2e-91
26- 1:	Ghi_A01G09526	Gar02G20560	2e-78
26- 2:	Ghi_A01G09551	Gar02G20600	3e-88
26- 3:	Ghi_A01G09596	Gar02G20700	0
26- 4:	Ghi_A01G09676	Gar02G20800	0
26- 5:	Ghi_A01G09696	Gar02G20850	1e-22
26- 6:	Ghi_A01G09726	Gar02G20860	1e-85
26- 7:	Ghi_A01G09796	Gar02G20880	4e-39
26- 8:	Ghi_A01G09821	Gar02G20890	7e-13
26- 9:	Ghi_A01G09881	Gar02G21020	4e-158
26- 10:	Ghi_A01G09896	Gar02G21030	0
## Alignment 27: score=450.0 e_value=1.6e-21 N=9 A01&Chr02 plus
27- 0:	Ghi_A01G08911	Gar02G08970	0
27- 1:	Ghi_A01G08916	Gar02G08980	0
27- 2:	Ghi_A01G08921	Gar02G08990	7e-45
27- 3:	Ghi_A01G08926	Gar02G09000	6e-104
27- 4:	Ghi_A01G08931	Gar02G09010	0
27- 5:	Ghi_A01G08936	Gar02G09020	0
27- 6:	Ghi_A01G08941	Gar02G09030	0
27- 7:	Ghi_A01G08946	Gar02G09040	0
27- 8:	Ghi_A01G08951	Gar02G09050	0
## Alignment 28: score=377.0 e_value=2.9e-20 N=10 A01&Chr02 plus
28- 0:	Ghi_A01G11921	Gar02G01300	4e-33
28- 1:	Ghi_A01G12031	Gar02G01520	9e-163
28- 2:	Ghi_A01G12101	Gar02G01690	5e-12
28- 3:	Ghi_A01G12116	Gar02G01870	2e-118
28- 4:	Ghi_A01G12171	Gar02G01960	2e-30
28- 5:	Ghi_A01G12201	Gar02G02010	0
28- 6:	Ghi_A01G12226	Gar02G02060	5e-32
28- 7:	Ghi_A01G12356	Gar02G02210	4e-12
28- 8:	Ghi_A01G12381	Gar02G02450	2e-15
28- 9:	Ghi_A01G12396	Gar02G02470	8e-70
## Alignment 29: score=343.0 e_value=8.6e-15 N=7 A01&Chr02 plus
29- 0:	Ghi_A01G07856	Gar02G09970	0
29- 1:	Ghi_A01G07861	Gar02G09980	0
29- 2:	Ghi_A01G07866	Gar02G09990	0
29- 3:	Ghi_A01G07871	Gar02G10000	0
29- 4:	Ghi_A01G07876	Gar02G10010	2e-103
29- 5:	Ghi_A01G07901	Gar02G10020	0
29- 6:	Ghi_A01G07921	Gar02G10040	5e-170
## Alignment 30: score=313.0 e_value=1.1e-14 N=8 A01&Chr02 plus
30- 0:	Ghi_A01G11981	Gar02G01960	2e-24
30- 1:	Ghi_A01G12061	Gar02G02030	1e-36
30- 2:	Ghi_A01G12116	Gar02G02140	0
30- 3:	Ghi_A01G12126	Gar02G02160	1e-97
30- 4:	Ghi_A01G12186	Gar02G02320	7e-37
30- 5:	Ghi_A01G12226	Gar02G02470	1e-16
30- 6:	Ghi_A01G12326	Gar02G02570	7e-36
30- 7:	Ghi_A01G12396	Gar02G02600	2e-13
## Alignment 31: score=301.0 e_value=5.8e-16 N=9 A01&Chr02 plus
31- 0:	Ghi_A01G11926	Gar02G00410	1e-11
31- 1:	Ghi_A01G12041	Gar02G00610	0
31- 2:	Ghi_A01G12171	Gar02G00820	5e-32
31- 3:	Ghi_A01G12236	Gar02G01060	7e-29
31- 4:	Ghi_A01G12326	Gar02G01210	1e-99
31- 5:	Ghi_A01G12431	Gar02G01430	4e-22
31- 6:	Ghi_A01G12456	Gar02G01480	2e-99
31- 7:	Ghi_A01G12491	Gar02G01680	0
31- 8:	Ghi_A01G12586	Gar02G01750	3e-99
## Alignment 32: score=286.0 e_value=1.1e-09 N=6 A01&Chr02 plus
32- 0:	Ghi_A01G06006	Gar02G18310	0
32- 1:	Ghi_A01G06036	Gar02G18390	4e-98
32- 2:	Ghi_A01G06041	Gar02G18400	0
32- 3:	Ghi_A01G06071	Gar02G18480	0
32- 4:	Ghi_A01G06076	Gar02G18490	0
32- 5:	Ghi_A01G06081	Gar02G18500	4e-47
## Alignment 33: score=275.0 e_value=9.4e-14 N=8 A01&Chr02 plus
33- 0:	Ghi_A01G02316	Gar02G02000	1e-12
33- 1:	Ghi_A01G02371	Gar02G02210	7e-11
33- 2:	Ghi_A01G02466	Gar02G02280	5e-137
33- 3:	Ghi_A01G02571	Gar02G02440	1e-16
33- 4:	Ghi_A01G02621	Gar02G02510	3e-17
33- 5:	Ghi_A01G02716	Gar02G02570	3e-35
33- 6:	Ghi_A01G02826	Gar02G02600	2e-12
33- 7:	Ghi_A01G02841	Gar02G02800	2e-16
## Alignment 34: score=274.0 e_value=6.5e-13 N=8 A01&Chr02 plus
34- 0:	Ghi_A01G10471	Gar02G16960	3e-35
34- 1:	Ghi_A01G10551	Gar02G17040	3e-41
34- 2:	Ghi_A01G10591	Gar02G17200	2e-160
34- 3:	Ghi_A01G10696	Gar02G17210	7e-12
34- 4:	Ghi_A01G10811	Gar02G17370	3e-16
34- 5:	Ghi_A01G10891	Gar02G17410	9e-109
34- 6:	Ghi_A01G10901	Gar02G17640	3e-48
34- 7:	Ghi_A01G10976	Gar02G17820	2e-13
## Alignment 35: score=260.0 e_value=1.3e-10 N=7 A01&Chr02 plus
35- 0:	Ghi_A01G10716	Gar02G15680	3e-56
35- 1:	Ghi_A01G10811	Gar02G15690	8e-16
35- 2:	Ghi_A01G10891	Gar02G15710	3e-28
35- 3:	Ghi_A01G10966	Gar02G15800	2e-14
35- 4:	Ghi_A01G11091	Gar02G15900	3e-29
35- 5:	Ghi_A01G11126	Gar02G15990	2e-76
35- 6:	Ghi_A01G11146	Gar02G16110	2e-25
## Alignment 36: score=27124.0 e_value=0 N=549 A01&Chr02 minus
36- 0:	Ghi_A01G09481	Gar02G07950	0
36- 1:	Ghi_A01G09486	Gar02G07910	0
36- 2:	Ghi_A01G09496	Gar02G07890	2e-146
36- 3:	Ghi_A01G09501	Gar02G07880	1e-84
36- 4:	Ghi_A01G09511	Gar02G07860	0
36- 5:	Ghi_A01G09516	Gar02G07850	0
36- 6:	Ghi_A01G09526	Gar02G07840	9e-74
36- 7:	Ghi_A01G09531	Gar02G07820	0
36- 8:	Ghi_A01G09536	Gar02G07800	2e-167
36- 9:	Ghi_A01G09541	Gar02G07790	0
36- 10:	Ghi_A01G09546	Gar02G07780	0
36- 11:	Ghi_A01G09551	Gar02G07770	5e-112
36- 12:	Ghi_A01G09556	Gar02G07740	0
36- 13:	Ghi_A01G09561	Gar02G07730	0
36- 14:	Ghi_A01G09566	Gar02G07720	3e-119
36- 15:	Ghi_A01G09576	Gar02G07710	0
36- 16:	Ghi_A01G09581	Gar02G07690	0
36- 17:	Ghi_A01G09591	Gar02G07680	0
36- 18:	Ghi_A01G09596	Gar02G07670	0
36- 19:	Ghi_A01G09601	Gar02G07660	0
36- 20:	Ghi_A01G09606	Gar02G07650	0
36- 21:	Ghi_A01G09611	Gar02G07640	0
36- 22:	Ghi_A01G09621	Gar02G07610	0
36- 23:	Ghi_A01G09626	Gar02G07600	0
36- 24:	Ghi_A01G09641	Gar02G07560	0
36- 25:	Ghi_A01G09646	Gar02G07550	2e-87
36- 26:	Ghi_A01G09651	Gar02G07540	0
36- 27:	Ghi_A01G09656	Gar02G07530	0
36- 28:	Ghi_A01G09671	Gar02G07520	0
36- 29:	Ghi_A01G09676	Gar02G07510	0
36- 30:	Ghi_A01G09686	Gar02G07500	0
36- 31:	Ghi_A01G09691	Gar02G07490	0
36- 32:	Ghi_A01G09696	Gar02G07470	1e-125
36- 33:	Ghi_A01G09716	Gar02G07460	0
36- 34:	Ghi_A01G09721	Gar02G07450	4e-40
36- 35:	Ghi_A01G09726	Gar02G07440	0
36- 36:	Ghi_A01G09731	Gar02G07430	0
36- 37:	Ghi_A01G09736	Gar02G07420	0
36- 38:	Ghi_A01G09741	Gar02G07400	9e-152
36- 39:	Ghi_A01G09756	Gar02G07370	2e-41
36- 40:	Ghi_A01G09766	Gar02G07350	0
36- 41:	Ghi_A01G09771	Gar02G07340	5e-153
36- 42:	Ghi_A01G09776	Gar02G07320	7e-55
36- 43:	Ghi_A01G09791	Gar02G07280	2e-28
36- 44:	Ghi_A01G09826	Gar02G07210	3e-28
36- 45:	Ghi_A01G09831	Gar02G07190	8e-25
36- 46:	Ghi_A01G09836	Gar02G07150	0
36- 47:	Ghi_A01G09841	Gar02G07140	0
36- 48:	Ghi_A01G09851	Gar02G07130	0
36- 49:	Ghi_A01G09856	Gar02G07110	0
36- 50:	Ghi_A01G09861	Gar02G07090	0
36- 51:	Ghi_A01G09871	Gar02G07080	0
36- 52:	Ghi_A01G09881	Gar02G07030	0
36- 53:	Ghi_A01G09886	Gar02G07020	0
36- 54:	Ghi_A01G09896	Gar02G07000	0
36- 55:	Ghi_A01G09906	Gar02G06990	0
36- 56:	Ghi_A01G09911	Gar02G06980	0
36- 57:	Ghi_A01G09916	Gar02G06970	0
36- 58:	Ghi_A01G09921	Gar02G06960	1e-163
36- 59:	Ghi_A01G09926	Gar02G06950	9e-49
36- 60:	Ghi_A01G09931	Gar02G06940	0
36- 61:	Ghi_A01G09936	Gar02G06930	0
36- 62:	Ghi_A01G09941	Gar02G06920	0
36- 63:	Ghi_A01G09951	Gar02G06910	0
36- 64:	Ghi_A01G09966	Gar02G06890	1e-83
36- 65:	Ghi_A01G09971	Gar02G06880	0
36- 66:	Ghi_A01G09976	Gar02G06870	0
36- 67:	Ghi_A01G09981	Gar02G06860	0
36- 68:	Ghi_A01G09986	Gar02G06850	0
36- 69:	Ghi_A01G09991	Gar02G06840	0
36- 70:	Ghi_A01G09996	Gar02G06830	6e-115
36- 71:	Ghi_A01G10001	Gar02G06820	6e-165
36- 72:	Ghi_A01G10006	Gar02G06810	2e-161
36- 73:	Ghi_A01G10011	Gar02G06800	0
36- 74:	Ghi_A01G10016	Gar02G06790	1e-43
36- 75:	Ghi_A01G10021	Gar02G06780	5e-151
36- 76:	Ghi_A01G10026	Gar02G06770	9e-140
36- 77:	Ghi_A01G10031	Gar02G06750	2e-164
36- 78:	Ghi_A01G10036	Gar02G06740	0
36- 79:	Ghi_A01G10041	Gar02G06730	4e-87
36- 80:	Ghi_A01G10046	Gar02G06710	6e-105
36- 81:	Ghi_A01G10051	Gar02G06700	3e-30
36- 82:	Ghi_A01G10061	Gar02G06690	9e-167
36- 83:	Ghi_A01G10071	Gar02G06680	0
36- 84:	Ghi_A01G10081	Gar02G06670	6e-48
36- 85:	Ghi_A01G10086	Gar02G06650	1e-67
36- 86:	Ghi_A01G10091	Gar02G06640	7e-120
36- 87:	Ghi_A01G10101	Gar02G06620	2e-142
36- 88:	Ghi_A01G10106	Gar02G06530	1e-71
36- 89:	Ghi_A01G10126	Gar02G06490	0
36- 90:	Ghi_A01G10131	Gar02G06480	2e-48
36- 91:	Ghi_A01G10136	Gar02G06470	0
36- 92:	Ghi_A01G10141	Gar02G06460	0
36- 93:	Ghi_A01G10146	Gar02G06450	0
36- 94:	Ghi_A01G10151	Gar02G06440	0
36- 95:	Ghi_A01G10156	Gar02G06430	0
36- 96:	Ghi_A01G10161	Gar02G06410	0
36- 97:	Ghi_A01G10166	Gar02G06400	0
36- 98:	Ghi_A01G10171	Gar02G06390	0
36- 99:	Ghi_A01G10176	Gar02G06380	5e-42
36-100:	Ghi_A01G10181	Gar02G06370	0
36-101:	Ghi_A01G10186	Gar02G06360	0
36-102:	Ghi_A01G10191	Gar02G06350	2e-123
36-103:	Ghi_A01G10196	Gar02G06330	1e-40
36-104:	Ghi_A01G10201	Gar02G06320	0
36-105:	Ghi_A01G10206	Gar02G06310	0
36-106:	Ghi_A01G10211	Gar02G06300	0
36-107:	Ghi_A01G10216	Gar02G06290	0
36-108:	Ghi_A01G10221	Gar02G06250	1e-61
36-109:	Ghi_A01G10241	Gar02G06220	1e-65
36-110:	Ghi_A01G10246	Gar02G06190	0
36-111:	Ghi_A01G10256	Gar02G06180	0
36-112:	Ghi_A01G10261	Gar02G06170	0
36-113:	Ghi_A01G10266	Gar02G06160	0
36-114:	Ghi_A01G10271	Gar02G06150	0
36-115:	Ghi_A01G10276	Gar02G06140	0
36-116:	Ghi_A01G10291	Gar02G06130	2e-117
36-117:	Ghi_A01G10296	Gar02G06120	0
36-118:	Ghi_A01G10301	Gar02G06110	0
36-119:	Ghi_A01G10306	Gar02G06100	0
36-120:	Ghi_A01G10311	Gar02G06090	2e-49
36-121:	Ghi_A01G10316	Gar02G06080	0
36-122:	Ghi_A01G10321	Gar02G06070	2e-81
36-123:	Ghi_A01G10326	Gar02G06060	3e-166
36-124:	Ghi_A01G10331	Gar02G06040	0
36-125:	Ghi_A01G10341	Gar02G06020	0
36-126:	Ghi_A01G10346	Gar02G06000	0
36-127:	Ghi_A01G10351	Gar02G05980	6e-33
36-128:	Ghi_A01G10376	Gar02G05940	9e-176
36-129:	Ghi_A01G10396	Gar02G05910	1e-163
36-130:	Ghi_A01G10406	Gar02G05890	1e-165
36-131:	Ghi_A01G10411	Gar02G05880	4e-126
36-132:	Ghi_A01G10416	Gar02G05870	0
36-133:	Ghi_A01G10426	Gar02G05860	0
36-134:	Ghi_A01G10431	Gar02G05850	0
36-135:	Ghi_A01G10436	Gar02G05840	0
36-136:	Ghi_A01G10441	Gar02G05830	3e-120
36-137:	Ghi_A01G10446	Gar02G05820	0
36-138:	Ghi_A01G10451	Gar02G05810	3e-161
36-139:	Ghi_A01G10456	Gar02G05790	3e-44
36-140:	Ghi_A01G10466	Gar02G05780	0
36-141:	Ghi_A01G10471	Gar02G05770	0
36-142:	Ghi_A01G10481	Gar02G05750	7e-102
36-143:	Ghi_A01G10486	Gar02G05720	0
36-144:	Ghi_A01G10496	Gar02G05710	1e-118
36-145:	Ghi_A01G10501	Gar02G05690	0
36-146:	Ghi_A01G10506	Gar02G05680	9e-164
36-147:	Ghi_A01G10516	Gar02G05650	9e-70
36-148:	Ghi_A01G10521	Gar02G05600	0
36-149:	Ghi_A01G10526	Gar02G05580	0
36-150:	Ghi_A01G10531	Gar02G05570	0
36-151:	Ghi_A01G10536	Gar02G05560	0
36-152:	Ghi_A01G10541	Gar02G05540	0
36-153:	Ghi_A01G10546	Gar02G05520	0
36-154:	Ghi_A01G10551	Gar02G05510	0
36-155:	Ghi_A01G10556	Gar02G05490	3e-175
36-156:	Ghi_A01G10561	Gar02G05480	0
36-157:	Ghi_A01G10566	Gar02G05470	4e-136
36-158:	Ghi_A01G10586	Gar02G05440	4e-51
36-159:	Ghi_A01G10591	Gar02G05430	0
36-160:	Ghi_A01G10596	Gar02G05410	0
36-161:	Ghi_A01G10606	Gar02G05400	0
36-162:	Ghi_A01G10621	Gar02G05390	0
36-163:	Ghi_A01G10631	Gar02G05380	0
36-164:	Ghi_A01G10636	Gar02G05370	2e-106
36-165:	Ghi_A01G10641	Gar02G05350	0
36-166:	Ghi_A01G10646	Gar02G05340	0
36-167:	Ghi_A01G10651	Gar02G05320	0
36-168:	Ghi_A01G10656	Gar02G05310	0
36-169:	Ghi_A01G10661	Gar02G05300	0
36-170:	Ghi_A01G10666	Gar02G05290	1e-48
36-171:	Ghi_A01G10671	Gar02G05280	0
36-172:	Ghi_A01G10676	Gar02G05270	3e-43
36-173:	Ghi_A01G10681	Gar02G05260	0
36-174:	Ghi_A01G10686	Gar02G05250	0
36-175:	Ghi_A01G10691	Gar02G05240	2e-52
36-176:	Ghi_A01G10696	Gar02G05230	2e-150
36-177:	Ghi_A01G10706	Gar02G05220	2e-61
36-178:	Ghi_A01G10721	Gar02G05180	1e-58
36-179:	Ghi_A01G10731	Gar02G05160	0
36-180:	Ghi_A01G10736	Gar02G05150	7e-144
36-181:	Ghi_A01G10741	Gar02G05140	0
36-182:	Ghi_A01G10746	Gar02G05130	0
36-183:	Ghi_A01G10756	Gar02G05120	1e-142
36-184:	Ghi_A01G10761	Gar02G05110	4e-95
36-185:	Ghi_A01G10771	Gar02G05100	0
36-186:	Ghi_A01G10776	Gar02G05090	3e-62
36-187:	Ghi_A01G10781	Gar02G05070	0
36-188:	Ghi_A01G10791	Gar02G05060	0
36-189:	Ghi_A01G10796	Gar02G05050	0
36-190:	Ghi_A01G10801	Gar02G05030	0
36-191:	Ghi_A01G10806	Gar02G05020	0
36-192:	Ghi_A01G10811	Gar02G05000	0
36-193:	Ghi_A01G10821	Gar02G04980	6e-90
36-194:	Ghi_A01G10831	Gar02G04960	3e-144
36-195:	Ghi_A01G10836	Gar02G04950	0
36-196:	Ghi_A01G10846	Gar02G04930	1e-161
36-197:	Ghi_A01G10851	Gar02G04920	4e-180
36-198:	Ghi_A01G10856	Gar02G04890	4e-38
36-199:	Ghi_A01G10861	Gar02G04880	0
36-200:	Ghi_A01G10866	Gar02G04870	6e-161
36-201:	Ghi_A01G10871	Gar02G04860	0
36-202:	Ghi_A01G10876	Gar02G04850	9e-48
36-203:	Ghi_A01G10881	Gar02G04820	4e-80
36-204:	Ghi_A01G10891	Gar02G04760	2e-79
36-205:	Ghi_A01G10911	Gar02G04750	0
36-206:	Ghi_A01G10916	Gar02G04740	9e-112
36-207:	Ghi_A01G10921	Gar02G04730	1e-105
36-208:	Ghi_A01G10926	Gar02G04700	2e-14
36-209:	Ghi_A01G10936	Gar02G04680	7e-168
36-210:	Ghi_A01G10941	Gar02G04670	4e-167
36-211:	Ghi_A01G10946	Gar02G04660	0
36-212:	Ghi_A01G10951	Gar02G04650	0
36-213:	Ghi_A01G10956	Gar02G04630	3e-145
36-214:	Ghi_A01G10961	Gar02G04620	0
36-215:	Ghi_A01G10971	Gar02G04610	0
36-216:	Ghi_A01G10976	Gar02G04600	0
36-217:	Ghi_A01G10981	Gar02G04590	0
36-218:	Ghi_A01G10986	Gar02G04580	0
36-219:	Ghi_A01G10991	Gar02G04570	4e-97
36-220:	Ghi_A01G11006	Gar02G04560	3e-151
36-221:	Ghi_A01G11011	Gar02G04550	0
36-222:	Ghi_A01G11016	Gar02G04520	0
36-223:	Ghi_A01G11021	Gar02G04510	0
36-224:	Ghi_A01G11026	Gar02G04500	0
36-225:	Ghi_A01G11031	Gar02G04480	1e-175
36-226:	Ghi_A01G11036	Gar02G04470	0
36-227:	Ghi_A01G11041	Gar02G04460	0
36-228:	Ghi_A01G11046	Gar02G04440	0
36-229:	Ghi_A01G11051	Gar02G04430	3e-158
36-230:	Ghi_A01G11056	Gar02G04420	9e-75
36-231:	Ghi_A01G11066	Gar02G04410	0
36-232:	Ghi_A01G11071	Gar02G04400	0
36-233:	Ghi_A01G11076	Gar02G04390	0
36-234:	Ghi_A01G11081	Gar02G04380	4e-74
36-235:	Ghi_A01G11091	Gar02G04370	0
36-236:	Ghi_A01G11096	Gar02G04360	0
36-237:	Ghi_A01G11101	Gar02G04350	0
36-238:	Ghi_A01G11106	Gar02G04340	0
36-239:	Ghi_A01G11111	Gar02G04330	1e-58
36-240:	Ghi_A01G11116	Gar02G04320	7e-165
36-241:	Ghi_A01G11121	Gar02G04310	0
36-242:	Ghi_A01G11126	Gar02G04250	7e-163
36-243:	Ghi_A01G11146	Gar02G04220	0
36-244:	Ghi_A01G11156	Gar02G04190	2e-124
36-245:	Ghi_A01G11161	Gar02G04180	0
36-246:	Ghi_A01G11166	Gar02G04170	1e-29
36-247:	Ghi_A01G11181	Gar02G04160	7e-24
36-248:	Ghi_A01G11191	Gar02G04150	0
36-249:	Ghi_A01G11196	Gar02G04140	0
36-250:	Ghi_A01G11201	Gar02G04130	0
36-251:	Ghi_A01G11206	Gar02G04110	0
36-252:	Ghi_A01G11216	Gar02G04090	9e-28
36-253:	Ghi_A01G11221	Gar02G04080	0
36-254:	Ghi_A01G11226	Gar02G04070	7e-86
36-255:	Ghi_A01G11231	Gar02G04060	2e-161
36-256:	Ghi_A01G11236	Gar02G04050	0
36-257:	Ghi_A01G11241	Gar02G04040	0
36-258:	Ghi_A01G11246	Gar02G04030	0
36-259:	Ghi_A01G11251	Gar02G04020	0
36-260:	Ghi_A01G11256	Gar02G04010	0
36-261:	Ghi_A01G11261	Gar02G04000	0
36-262:	Ghi_A01G11266	Gar02G03980	0
36-263:	Ghi_A01G11271	Gar02G03970	0
36-264:	Ghi_A01G11276	Gar02G03960	0
36-265:	Ghi_A01G11281	Gar02G03950	0
36-266:	Ghi_A01G11291	Gar02G03940	2e-61
36-267:	Ghi_A01G11311	Gar02G03930	7e-118
36-268:	Ghi_A01G11316	Gar02G03920	0
36-269:	Ghi_A01G11321	Gar02G03900	0
36-270:	Ghi_A01G11326	Gar02G03890	0
36-271:	Ghi_A01G11331	Gar02G03880	3e-37
36-272:	Ghi_A01G11336	Gar02G03870	7e-102
36-273:	Ghi_A01G11341	Gar02G03850	0
36-274:	Ghi_A01G11346	Gar02G03840	6e-65
36-275:	Ghi_A01G11356	Gar02G03830	0
36-276:	Ghi_A01G11361	Gar02G03820	1e-61
36-277:	Ghi_A01G11371	Gar02G03810	6e-167
36-278:	Ghi_A01G11376	Gar02G03800	0
36-279:	Ghi_A01G11381	Gar02G03790	0
36-280:	Ghi_A01G11386	Gar02G03780	0
36-281:	Ghi_A01G11391	Gar02G03770	1e-109
36-282:	Ghi_A01G11396	Gar02G03760	0
36-283:	Ghi_A01G11401	Gar02G03750	1e-120
36-284:	Ghi_A01G11406	Gar02G03740	0
36-285:	Ghi_A01G11411	Gar02G03730	8e-130
36-286:	Ghi_A01G11416	Gar02G03720	0
36-287:	Ghi_A01G11421	Gar02G03710	0
36-288:	Ghi_A01G11426	Gar02G03690	0
36-289:	Ghi_A01G11431	Gar02G03680	2e-170
36-290:	Ghi_A01G11436	Gar02G03670	0
36-291:	Ghi_A01G11441	Gar02G03660	0
36-292:	Ghi_A01G11446	Gar02G03650	0
36-293:	Ghi_A01G11451	Gar02G03610	0
36-294:	Ghi_A01G11466	Gar02G03590	2e-180
36-295:	Ghi_A01G11471	Gar02G03580	0
36-296:	Ghi_A01G11476	Gar02G03570	0
36-297:	Ghi_A01G11481	Gar02G03560	0
36-298:	Ghi_A01G11486	Gar02G03550	0
36-299:	Ghi_A01G11491	Gar02G03540	0
36-300:	Ghi_A01G11496	Gar02G03530	1e-47
36-301:	Ghi_A01G11501	Gar02G03520	0
36-302:	Ghi_A01G11506	Gar02G03510	0
36-303:	Ghi_A01G11511	Gar02G03500	1e-172
36-304:	Ghi_A01G11516	Gar02G03490	6e-153
36-305:	Ghi_A01G11521	Gar02G03470	3e-22
36-306:	Ghi_A01G11536	Gar02G03460	0
36-307:	Ghi_A01G11541	Gar02G03450	8e-155
36-308:	Ghi_A01G11546	Gar02G03440	3e-116
36-309:	Ghi_A01G11551	Gar02G03430	4e-97
36-310:	Ghi_A01G11556	Gar02G03400	1e-147
36-311:	Ghi_A01G11561	Gar02G03390	0
36-312:	Ghi_A01G11566	Gar02G03380	7e-100
36-313:	Ghi_A01G11571	Gar02G03370	6e-76
36-314:	Ghi_A01G11576	Gar02G03260	1e-15
36-315:	Ghi_A01G11581	Gar02G03210	7e-111
36-316:	Ghi_A01G11641	Gar02G03200	0
36-317:	Ghi_A01G11646	Gar02G03190	0
36-318:	Ghi_A01G11651	Gar02G03180	0
36-319:	Ghi_A01G11656	Gar02G03170	0
36-320:	Ghi_A01G11661	Gar02G03140	6e-121
36-321:	Ghi_A01G11666	Gar02G03130	0
36-322:	Ghi_A01G11671	Gar02G03110	3e-175
36-323:	Ghi_A01G11676	Gar02G03080	0
36-324:	Ghi_A01G11681	Gar02G03070	0
36-325:	Ghi_A01G11686	Gar02G03060	0
36-326:	Ghi_A01G11691	Gar02G03040	0
36-327:	Ghi_A01G11696	Gar02G03020	0
36-328:	Ghi_A01G11701	Gar02G03010	0
36-329:	Ghi_A01G11706	Gar02G03000	0
36-330:	Ghi_A01G11711	Gar02G02990	0
36-331:	Ghi_A01G11716	Gar02G02980	0
36-332:	Ghi_A01G11721	Gar02G02970	7e-114
36-333:	Ghi_A01G11726	Gar02G02960	3e-72
36-334:	Ghi_A01G11731	Gar02G02950	7e-47
36-335:	Ghi_A01G11736	Gar02G02940	0
36-336:	Ghi_A01G11741	Gar02G02930	1e-91
36-337:	Ghi_A01G11746	Gar02G02910	0
36-338:	Ghi_A01G11751	Gar02G02900	0
36-339:	Ghi_A01G11756	Gar02G02890	0
36-340:	Ghi_A01G11766	Gar02G02880	0
36-341:	Ghi_A01G11771	Gar02G02870	2e-58
36-342:	Ghi_A01G11776	Gar02G02860	1e-147
36-343:	Ghi_A01G11786	Gar02G02850	5e-124
36-344:	Ghi_A01G11791	Gar02G02830	0
36-345:	Ghi_A01G11796	Gar02G02800	5e-117
36-346:	Ghi_A01G11806	Gar02G02790	1e-67
36-347:	Ghi_A01G11811	Gar02G02780	6e-24
36-348:	Ghi_A01G11816	Gar02G02770	0
36-349:	Ghi_A01G11821	Gar02G02760	0
36-350:	Ghi_A01G11826	Gar02G02750	2e-116
36-351:	Ghi_A01G11831	Gar02G02730	0
36-352:	Ghi_A01G11836	Gar02G02720	9e-108
36-353:	Ghi_A01G11846	Gar02G02710	1e-142
36-354:	Ghi_A01G11856	Gar02G02700	0
36-355:	Ghi_A01G11861	Gar02G02690	0
36-356:	Ghi_A01G11866	Gar02G02680	0
36-357:	Ghi_A01G11871	Gar02G02660	2e-35
36-358:	Ghi_A01G11881	Gar02G02650	0
36-359:	Ghi_A01G11886	Gar02G02640	0
36-360:	Ghi_A01G11891	Gar02G02630	7e-143
36-361:	Ghi_A01G11901	Gar02G02620	0
36-362:	Ghi_A01G11906	Gar02G02610	3e-161
36-363:	Ghi_A01G11911	Gar02G02600	0
36-364:	Ghi_A01G11916	Gar02G02590	0
36-365:	Ghi_A01G11921	Gar02G02580	0
36-366:	Ghi_A01G11926	Gar02G02570	0
36-367:	Ghi_A01G11931	Gar02G02550	0
36-368:	Ghi_A01G11941	Gar02G02540	0
36-369:	Ghi_A01G11951	Gar02G02520	2e-60
36-370:	Ghi_A01G11966	Gar02G02500	3e-112
36-371:	Ghi_A01G11971	Gar02G02490	0
36-372:	Ghi_A01G11976	Gar02G02480	0
36-373:	Ghi_A01G11981	Gar02G02470	0
36-374:	Ghi_A01G11986	Gar02G02460	0
36-375:	Ghi_A01G11991	Gar02G02450	0
36-376:	Ghi_A01G11996	Gar02G02440	1e-151
36-377:	Ghi_A01G12006	Gar02G02430	0
36-378:	Ghi_A01G12011	Gar02G02420	0
36-379:	Ghi_A01G12016	Gar02G02410	1e-159
36-380:	Ghi_A01G12021	Gar02G02400	0
36-381:	Ghi_A01G12031	Gar02G02380	0
36-382:	Ghi_A01G12046	Gar02G02360	0
36-383:	Ghi_A01G12051	Gar02G02350	4e-146
36-384:	Ghi_A01G12056	Gar02G02340	0
36-385:	Ghi_A01G12061	Gar02G02320	6e-175
36-386:	Ghi_A01G12066	Gar02G02290	1e-109
36-387:	Ghi_A01G12076	Gar02G02280	0
36-388:	Ghi_A01G12081	Gar02G02270	0
36-389:	Ghi_A01G12086	Gar02G02260	0
36-390:	Ghi_A01G12091	Gar02G02250	0
36-391:	Ghi_A01G12096	Gar02G02240	0
36-392:	Ghi_A01G12101	Gar02G02210	0
36-393:	Ghi_A01G12106	Gar02G02200	4e-66
36-394:	Ghi_A01G12111	Gar02G02190	0
36-395:	Ghi_A01G12141	Gar02G02120	6e-36
36-396:	Ghi_A01G12151	Gar02G02100	0
36-397:	Ghi_A01G12156	Gar02G02090	0
36-398:	Ghi_A01G12161	Gar02G02080	3e-64
36-399:	Ghi_A01G12166	Gar02G02070	0
36-400:	Ghi_A01G12171	Gar02G02060	0
36-401:	Ghi_A01G12176	Gar02G02050	0
36-402:	Ghi_A01G12181	Gar02G02040	8e-162
36-403:	Ghi_A01G12186	Gar02G02030	0
36-404:	Ghi_A01G12196	Gar02G02020	0
36-405:	Ghi_A01G12206	Gar02G02000	0
36-406:	Ghi_A01G12211	Gar02G01990	0
36-407:	Ghi_A01G12216	Gar02G01980	0
36-408:	Ghi_A01G12221	Gar02G01970	0
36-409:	Ghi_A01G12226	Gar02G01960	0
36-410:	Ghi_A01G12236	Gar02G01940	0
36-411:	Ghi_A01G12241	Gar02G01930	5e-52
36-412:	Ghi_A01G12246	Gar02G01920	0
36-413:	Ghi_A01G12251	Gar02G01900	0
36-414:	Ghi_A01G12256	Gar02G01890	3e-86
36-415:	Ghi_A01G12261	Gar02G01880	0
36-416:	Ghi_A01G12266	Gar02G01850	8e-98
36-417:	Ghi_A01G12271	Gar02G01840	0
36-418:	Ghi_A01G12276	Gar02G01830	0
36-419:	Ghi_A01G12281	Gar02G01820	0
36-420:	Ghi_A01G12286	Gar02G01810	2e-118
36-421:	Ghi_A01G12291	Gar02G01800	3e-66
36-422:	Ghi_A01G12301	Gar02G01790	5e-162
36-423:	Ghi_A01G12311	Gar02G01780	0
36-424:	Ghi_A01G12316	Gar02G01770	0
36-425:	Ghi_A01G12321	Gar02G01760	0
36-426:	Ghi_A01G12326	Gar02G01750	0
36-427:	Ghi_A01G12331	Gar02G01740	0
36-428:	Ghi_A01G12336	Gar02G01730	0
36-429:	Ghi_A01G12341	Gar02G01720	4e-144
36-430:	Ghi_A01G12346	Gar02G01700	2e-66
36-431:	Ghi_A01G12351	Gar02G01690	1e-66
36-432:	Ghi_A01G12361	Gar02G01670	0
36-433:	Ghi_A01G12366	Gar02G01660	1e-107
36-434:	Ghi_A01G12371	Gar02G01650	8e-166
36-435:	Ghi_A01G12376	Gar02G01640	0
36-436:	Ghi_A01G12381	Gar02G01630	0
36-437:	Ghi_A01G12386	Gar02G01620	6e-141
36-438:	Ghi_A01G12391	Gar02G01610	0
36-439:	Ghi_A01G12396	Gar02G01600	0
36-440:	Ghi_A01G12401	Gar02G01590	2e-46
36-441:	Ghi_A01G12406	Gar02G01580	4e-159
36-442:	Ghi_A01G12411	Gar02G01570	2e-90
36-443:	Ghi_A01G12416	Gar02G01540	2e-76
36-444:	Ghi_A01G12431	Gar02G01530	2e-101
36-445:	Ghi_A01G12436	Gar02G01520	0
36-446:	Ghi_A01G12441	Gar02G01510	1e-10
36-447:	Ghi_A01G12451	Gar02G01500	6e-55
36-448:	Ghi_A01G12466	Gar02G01470	0
36-449:	Ghi_A01G12471	Gar02G01460	0
36-450:	Ghi_A01G12476	Gar02G01450	0
36-451:	Ghi_A01G12481	Gar02G01440	7e-67
36-452:	Ghi_A01G12486	Gar02G01430	1e-40
36-453:	Ghi_A01G12491	Gar02G01420	0
36-454:	Ghi_A01G12496	Gar02G01410	0
36-455:	Ghi_A01G12501	Gar02G01400	2e-96
36-456:	Ghi_A01G12506	Gar02G01390	0
36-457:	Ghi_A01G12511	Gar02G01380	0
36-458:	Ghi_A01G12516	Gar02G01370	5e-80
36-459:	Ghi_A01G12521	Gar02G01360	0
36-460:	Ghi_A01G12526	Gar02G01350	0
36-461:	Ghi_A01G12531	Gar02G01340	0
36-462:	Ghi_A01G12536	Gar02G01330	3e-64
36-463:	Ghi_A01G12541	Gar02G01320	0
36-464:	Ghi_A01G12546	Gar02G01310	1e-103
36-465:	Ghi_A01G12551	Gar02G01300	1e-123
36-466:	Ghi_A01G12556	Gar02G01280	3e-148
36-467:	Ghi_A01G12561	Gar02G01270	0
36-468:	Ghi_A01G12566	Gar02G01260	0
36-469:	Ghi_A01G12571	Gar02G01240	1e-73
36-470:	Ghi_A01G12576	Gar02G01230	0
36-471:	Ghi_A01G12581	Gar02G01220	3e-155
36-472:	Ghi_A01G12586	Gar02G01210	0
36-473:	Ghi_A01G12591	Gar02G01200	0
36-474:	Ghi_A01G12596	Gar02G01190	4e-32
36-475:	Ghi_A01G12601	Gar02G01180	0
36-476:	Ghi_A01G12606	Gar02G01160	1e-108
36-477:	Ghi_A01G12611	Gar02G01150	0
36-478:	Ghi_A01G12616	Gar02G01140	2e-97
36-479:	Ghi_A01G12631	Gar02G01120	0
36-480:	Ghi_A01G12641	Gar02G01100	0
36-481:	Ghi_A01G12646	Gar02G01090	0
36-482:	Ghi_A01G12651	Gar02G01080	3e-102
36-483:	Ghi_A01G12656	Gar02G01070	0
36-484:	Ghi_A01G12661	Gar02G01060	0
[truncated: 90,286 more rows]

## Sheet: D5-AD1D.collinearity
############### Parameters ###############
# MATCH_SCORE: 50
# MATCH_SIZE: 5
# GAP_PENALTY: -1
# OVERLAP_WINDOW: 5
# E_VALUE: 1e-05
# MAX GAPS: 25
############### Statistics ###############
# Number of collinear genes: 55758, Percentage: 72.40
# Number of all genes: 77013
##########################################
## Alignment 0: score=296.0 e_value=3.2e-09 N=6 Contig146&D5_01 plus
0- 0:	GhiUnG00681	D5.v1.pred_00023495-RA	3e-15
0- 1:	GhiUnG00686	D5.v1.pred_00023496-RA	4e-17
0- 2:	GhiUnG00696	D5.v1.pred_00023500-RA	5e-67
0- 3:	GhiUnG00701	D5.v1.pred_00023501-RA	1e-103
0- 4:	GhiUnG00711	D5.v1.pred_00023503-RA	3e-38
0- 5:	GhiUnG00716	D5.v1.pred_00023504-RA	2e-32
## Alignment 1: score=275.0 e_value=2.3e-09 N=6 Contig147&D5_01 minus
1- 0:	GhiUnG00846	D5.v1.pred_00023504-RA	2e-32
1- 1:	GhiUnG00906	D5.v1.pred_00023500-RA	5e-67
1- 2:	GhiUnG00926	D5.v1.pred_00023496-RA	7e-18
1- 3:	GhiUnG00941	D5.v1.pred_00023495-RA	0
1- 4:	GhiUnG00951	D5.v1.pred_00023494-RA	1e-48
1- 5:	GhiUnG00996	D5.v1.pred_00023493-RA	9e-22
## Alignment 2: score=292.0 e_value=1.7e-09 N=6 Contig148&D5_01 minus
2- 0:	GhiUnG01081	D5.v1.pred_00023505-RA	1e-59
2- 1:	GhiUnG01086	D5.v1.pred_00023504-RA	8e-35
2- 2:	GhiUnG01096	D5.v1.pred_00023503-RA	3e-38
2- 3:	GhiUnG01101	D5.v1.pred_00023501-RA	1e-103
2- 4:	GhiUnG01126	D5.v1.pred_00023495-RA	0
2- 5:	GhiUnG01136	D5.v1.pred_00023494-RA	1e-48
## Alignment 3: score=1424.0 e_value=6.8e-97 N=29 Contig345&D5_11 plus
3- 0:	GhiUnG01611	D5.v1.pred_00004795-RA	3e-178
3- 1:	GhiUnG01626	D5.v1.pred_00004799-RA	2e-113
3- 2:	GhiUnG01631	D5.v1.pred_00004800-RA	6e-163
3- 3:	GhiUnG01641	D5.v1.pred_00004803-RA	0
3- 4:	GhiUnG01646	D5.v1.pred_00004804-RA	0
3- 5:	GhiUnG01651	D5.v1.pred_00004806-RA	0
3- 6:	GhiUnG01656	D5.v1.pred_00004809-RA	0
3- 7:	GhiUnG01661	D5.v1.pred_00004810-RA	1e-100
3- 8:	GhiUnG01666	D5.v1.pred_00004811-RA	0
3- 9:	GhiUnG01671	D5.v1.pred_00004812-RA	7e-133
3- 10:	GhiUnG01681	D5.v1.pred_00004814-RA	0
3- 11:	GhiUnG01686	D5.v1.pred_00004815-RA	0
3- 12:	GhiUnG01691	D5.v1.pred_00004816-RA	0
3- 13:	GhiUnG01696	D5.v1.pred_00004817-RA	0
3- 14:	GhiUnG01701	D5.v1.pred_00004818-RA	2e-32
3- 15:	GhiUnG01706	D5.v1.pred_00004819-RA	5e-69
3- 16:	GhiUnG01711	D5.v1.pred_00004820-RA	0
3- 17:	GhiUnG01716	D5.v1.pred_00004821-RA	5e-165
3- 18:	GhiUnG01721	D5.v1.pred_00004822-RA	5e-178
3- 19:	GhiUnG01726	D5.v1.pred_00004823-RA	0
3- 20:	GhiUnG01731	D5.v1.pred_00004841-RA	0
3- 21:	GhiUnG01736	D5.v1.pred_00004842-RA	0
3- 22:	GhiUnG01741	D5.v1.pred_00004843-RA	0
3- 23:	GhiUnG01746	D5.v1.pred_00004844-RA	2e-131
3- 24:	GhiUnG01751	D5.v1.pred_00004845-RA	5e-35
3- 25:	GhiUnG01756	D5.v1.pred_00004846-RA	0
3- 26:	GhiUnG01761	D5.v1.pred_00004847-RA	0
3- 27:	GhiUnG01766	D5.v1.pred_00004848-RA	0
3- 28:	GhiUnG01771	D5.v1.pred_00004849-RA	0
## Alignment 4: score=29419.0 e_value=0 N=602 D01&D5_01 plus
4- 0:	Ghi_D01G02296	D5.v1.pred_00022461-RA	9e-33
4- 1:	Ghi_D01G02406	D5.v1.pred_00022462-RA	3e-46
4- 2:	Ghi_D01G02416	D5.v1.pred_00022464-RA	2e-74
4- 3:	Ghi_D01G02421	D5.v1.pred_00022465-RA	0
4- 4:	Ghi_D01G02426	D5.v1.pred_00022466-RA	0
4- 5:	Ghi_D01G02431	D5.v1.pred_00022467-RA	0
4- 6:	Ghi_D01G02436	D5.v1.pred_00022468-RA	5e-164
4- 7:	Ghi_D01G02441	D5.v1.pred_00022469-RA	0
4- 8:	Ghi_D01G02451	D5.v1.pred_00022472-RA	5e-45
4- 9:	Ghi_D01G02466	D5.v1.pred_00022473-RA	3e-100
4- 10:	Ghi_D01G02471	D5.v1.pred_00022474-RA	2e-76
4- 11:	Ghi_D01G02476	D5.v1.pred_00022476-RA	0
4- 12:	Ghi_D01G02481	D5.v1.pred_00022477-RA	0
4- 13:	Ghi_D01G02501	D5.v1.pred_00022494-RA	0
4- 14:	Ghi_D01G02506	D5.v1.pred_00022495-RA	3e-129
4- 15:	Ghi_D01G02511	D5.v1.pred_00022496-RA	0
4- 16:	Ghi_D01G02516	D5.v1.pred_00022497-RA	0
4- 17:	Ghi_D01G02521	D5.v1.pred_00022498-RA	5e-28
4- 18:	Ghi_D01G02526	D5.v1.pred_00022500-RA	0
4- 19:	Ghi_D01G02531	D5.v1.pred_00022501-RA	0
4- 20:	Ghi_D01G02536	D5.v1.pred_00022506-RA	0
4- 21:	Ghi_D01G02541	D5.v1.pred_00022507-RA	9e-77
4- 22:	Ghi_D01G02546	D5.v1.pred_00022508-RA	1e-158
4- 23:	Ghi_D01G02551	D5.v1.pred_00022509-RA	8e-21
4- 24:	Ghi_D01G02556	D5.v1.pred_00022511-RA	0
4- 25:	Ghi_D01G02561	D5.v1.pred_00022512-RA	0
4- 26:	Ghi_D01G02566	D5.v1.pred_00022513-RA	0
4- 27:	Ghi_D01G02571	D5.v1.pred_00022514-RA	0
4- 28:	Ghi_D01G02576	D5.v1.pred_00022515-RA	0
4- 29:	Ghi_D01G02581	D5.v1.pred_00022516-RA	1e-159
4- 30:	Ghi_D01G02586	D5.v1.pred_00022517-RA	7e-105
4- 31:	Ghi_D01G02591	D5.v1.pred_00022518-RA	1e-64
4- 32:	Ghi_D01G02596	D5.v1.pred_00022520-RA	5e-55
4- 33:	Ghi_D01G02616	D5.v1.pred_00022530-RA	0
4- 34:	Ghi_D01G02621	D5.v1.pred_00022532-RA	1e-132
4- 35:	Ghi_D01G02626	D5.v1.pred_00022533-RA	0
4- 36:	Ghi_D01G02636	D5.v1.pred_00022534-RA	0
4- 37:	Ghi_D01G02641	D5.v1.pred_00022535-RA	1e-57
4- 38:	Ghi_D01G02646	D5.v1.pred_00022536-RA	0
4- 39:	Ghi_D01G02656	D5.v1.pred_00022538-RA	0
4- 40:	Ghi_D01G02661	D5.v1.pred_00022540-RA	8e-110
4- 41:	Ghi_D01G02666	D5.v1.pred_00022541-RA	0
4- 42:	Ghi_D01G02671	D5.v1.pred_00022542-RA	5e-73
4- 43:	Ghi_D01G02676	D5.v1.pred_00022543-RA	0
4- 44:	Ghi_D01G02686	D5.v1.pred_00022544-RA	0
4- 45:	Ghi_D01G02691	D5.v1.pred_00022549-RA	0
4- 46:	Ghi_D01G02696	D5.v1.pred_00022550-RA	0
4- 47:	Ghi_D01G02701	D5.v1.pred_00022551-RA	3e-146
4- 48:	Ghi_D01G02706	D5.v1.pred_00022553-RA	1e-113
4- 49:	Ghi_D01G02716	D5.v1.pred_00022556-RA	0
4- 50:	Ghi_D01G02721	D5.v1.pred_00022557-RA	0
4- 51:	Ghi_D01G02726	D5.v1.pred_00022558-RA	3e-98
4- 52:	Ghi_D01G02731	D5.v1.pred_00022559-RA	5e-145
4- 53:	Ghi_D01G02736	D5.v1.pred_00022560-RA	0
4- 54:	Ghi_D01G02741	D5.v1.pred_00022561-RA	2e-68
4- 55:	Ghi_D01G02746	D5.v1.pred_00022562-RA	1e-109
4- 56:	Ghi_D01G02751	D5.v1.pred_00022563-RA	0
4- 57:	Ghi_D01G02756	D5.v1.pred_00022564-RA	0
4- 58:	Ghi_D01G02761	D5.v1.pred_00022565-RA	0
4- 59:	Ghi_D01G02771	D5.v1.pred_00022567-RA	0
4- 60:	Ghi_D01G02776	D5.v1.pred_00022568-RA	0
4- 61:	Ghi_D01G02781	D5.v1.pred_00022570-RA	0
4- 62:	Ghi_D01G02786	D5.v1.pred_00022571-RA	5e-148
4- 63:	Ghi_D01G02791	D5.v1.pred_00022572-RA	0
4- 64:	Ghi_D01G02796	D5.v1.pred_00022573-RA	6e-80
4- 65:	Ghi_D01G02801	D5.v1.pred_00022575-RA	2e-63
4- 66:	Ghi_D01G02806	D5.v1.pred_00022576-RA	2e-34
4- 67:	Ghi_D01G02811	D5.v1.pred_00022578-RA	0
4- 68:	Ghi_D01G02821	D5.v1.pred_00022580-RA	0
4- 69:	Ghi_D01G02826	D5.v1.pred_00022581-RA	0
4- 70:	Ghi_D01G02831	D5.v1.pred_00022582-RA	0
4- 71:	Ghi_D01G02841	D5.v1.pred_00022583-RA	3e-138
4- 72:	Ghi_D01G02851	D5.v1.pred_00022585-RA	1e-24
4- 73:	Ghi_D01G02861	D5.v1.pred_00022586-RA	5e-81
4- 74:	Ghi_D01G02866	D5.v1.pred_00022590-RA	5e-46
4- 75:	Ghi_D01G02871	D5.v1.pred_00022600-RA	0
4- 76:	Ghi_D01G02881	D5.v1.pred_00022603-RA	2e-91
4- 77:	Ghi_D01G02886	D5.v1.pred_00022604-RA	0
4- 78:	Ghi_D01G02891	D5.v1.pred_00022605-RA	0
4- 79:	Ghi_D01G02896	D5.v1.pred_00022607-RA	0
4- 80:	Ghi_D01G02901	D5.v1.pred_00022608-RA	3e-55
4- 81:	Ghi_D01G02906	D5.v1.pred_00022609-RA	0
4- 82:	Ghi_D01G02911	D5.v1.pred_00022610-RA	2e-59
4- 83:	Ghi_D01G02916	D5.v1.pred_00022611-RA	3e-55
4- 84:	Ghi_D01G02921	D5.v1.pred_00022614-RA	8e-101
4- 85:	Ghi_D01G02926	D5.v1.pred_00022624-RA	1e-119
4- 86:	Ghi_D01G02931	D5.v1.pred_00022626-RA	0
4- 87:	Ghi_D01G02936	D5.v1.pred_00022629-RA	2e-178
4- 88:	Ghi_D01G02941	D5.v1.pred_00022630-RA	0
4- 89:	Ghi_D01G02956	D5.v1.pred_00022631-RA	9e-106
4- 90:	Ghi_D01G02961	D5.v1.pred_00022632-RA	0
4- 91:	Ghi_D01G02966	D5.v1.pred_00022633-RA	0
4- 92:	Ghi_D01G02971	D5.v1.pred_00022634-RA	0
4- 93:	Ghi_D01G02976	D5.v1.pred_00022635-RA	0
4- 94:	Ghi_D01G02981	D5.v1.pred_00022636-RA	3e-81
4- 95:	Ghi_D01G02986	D5.v1.pred_00022637-RA	0
4- 96:	Ghi_D01G02996	D5.v1.pred_00022640-RA	1e-112
4- 97:	Ghi_D01G03001	D5.v1.pred_00022645-RA	8e-172
4- 98:	Ghi_D01G03006	D5.v1.pred_00022646-RA	7e-154
4- 99:	Ghi_D01G03011	D5.v1.pred_00022647-RA	3e-30
4-100:	Ghi_D01G03016	D5.v1.pred_00022649-RA	4e-174
4-101:	Ghi_D01G03021	D5.v1.pred_00022650-RA	0
4-102:	Ghi_D01G03026	D5.v1.pred_00022651-RA	2e-69
4-103:	Ghi_D01G03031	D5.v1.pred_00022652-RA	0
4-104:	Ghi_D01G03036	D5.v1.pred_00022653-RA	0
4-105:	Ghi_D01G03041	D5.v1.pred_00022654-RA	1e-45
4-106:	Ghi_D01G03046	D5.v1.pred_00022655-RA	0
4-107:	Ghi_D01G03056	D5.v1.pred_00022656-RA	3e-90
4-108:	Ghi_D01G03061	D5.v1.pred_00022657-RA	1e-112
4-109:	Ghi_D01G03066	D5.v1.pred_00022658-RA	7e-131
4-110:	Ghi_D01G03071	D5.v1.pred_00022659-RA	0
4-111:	Ghi_D01G03081	D5.v1.pred_00022660-RA	1e-170
4-112:	Ghi_D01G03086	D5.v1.pred_00022663-RA	0
4-113:	Ghi_D01G03091	D5.v1.pred_00022664-RA	0
4-114:	Ghi_D01G03096	D5.v1.pred_00022665-RA	2e-102
4-115:	Ghi_D01G03101	D5.v1.pred_00022666-RA	3e-39
4-116:	Ghi_D01G03111	D5.v1.pred_00022667-RA	4e-83
4-117:	Ghi_D01G03116	D5.v1.pred_00022669-RA	0
4-118:	Ghi_D01G03126	D5.v1.pred_00022672-RA	0
4-119:	Ghi_D01G03131	D5.v1.pred_00022674-RA	1e-60
4-120:	Ghi_D01G03136	D5.v1.pred_00022675-RA	0
4-121:	Ghi_D01G03141	D5.v1.pred_00022677-RA	2e-77
4-122:	Ghi_D01G03156	D5.v1.pred_00022681-RA	0
4-123:	Ghi_D01G03161	D5.v1.pred_00022682-RA	1e-130
4-124:	Ghi_D01G03166	D5.v1.pred_00022683-RA	0
4-125:	Ghi_D01G03171	D5.v1.pred_00022685-RA	0
4-126:	Ghi_D01G03181	D5.v1.pred_00022686-RA	0
4-127:	Ghi_D01G03186	D5.v1.pred_00022689-RA	7e-153
4-128:	Ghi_D01G03191	D5.v1.pred_00022690-RA	0
4-129:	Ghi_D01G03196	D5.v1.pred_00022692-RA	0
4-130:	Ghi_D01G03206	D5.v1.pred_00022693-RA	0
4-131:	Ghi_D01G03211	D5.v1.pred_00022694-RA	5e-171
4-132:	Ghi_D01G03216	D5.v1.pred_00022695-RA	1e-136
4-133:	Ghi_D01G03221	D5.v1.pred_00022696-RA	0
4-134:	Ghi_D01G03226	D5.v1.pred_00022697-RA	0
4-135:	Ghi_D01G03231	D5.v1.pred_00022698-RA	0
4-136:	Ghi_D01G03236	D5.v1.pred_00022699-RA	0
4-137:	Ghi_D01G03246	D5.v1.pred_00022700-RA	0
4-138:	Ghi_D01G03251	D5.v1.pred_00022701-RA	0
4-139:	Ghi_D01G03256	D5.v1.pred_00022702-RA	2e-173
4-140:	Ghi_D01G03261	D5.v1.pred_00022703-RA	2e-120
4-141:	Ghi_D01G03266	D5.v1.pred_00022704-RA	0
4-142:	Ghi_D01G03271	D5.v1.pred_00022705-RA	0
4-143:	Ghi_D01G03276	D5.v1.pred_00022706-RA	2e-69
4-144:	Ghi_D01G03281	D5.v1.pred_00022707-RA	0
4-145:	Ghi_D01G03286	D5.v1.pred_00022708-RA	0
4-146:	Ghi_D01G03291	D5.v1.pred_00022710-RA	0
4-147:	Ghi_D01G03296	D5.v1.pred_00022711-RA	0
4-148:	Ghi_D01G03301	D5.v1.pred_00022712-RA	9e-140
4-149:	Ghi_D01G03306	D5.v1.pred_00022713-RA	0
4-150:	Ghi_D01G03311	D5.v1.pred_00022714-RA	0
4-151:	Ghi_D01G03316	D5.v1.pred_00022715-RA	3e-116
4-152:	Ghi_D01G03326	D5.v1.pred_00022716-RA	0
4-153:	Ghi_D01G03331	D5.v1.pred_00022717-RA	0
4-154:	Ghi_D01G03336	D5.v1.pred_00022718-RA	0
4-155:	Ghi_D01G03341	D5.v1.pred_00022719-RA	0
4-156:	Ghi_D01G03346	D5.v1.pred_00022720-RA	0
4-157:	Ghi_D01G03351	D5.v1.pred_00022721-RA	0
4-158:	Ghi_D01G03356	D5.v1.pred_00022722-RA	0
4-159:	Ghi_D01G03371	D5.v1.pred_00022724-RA	2e-99
4-160:	Ghi_D01G03376	D5.v1.pred_00022725-RA	0
4-161:	Ghi_D01G03381	D5.v1.pred_00022726-RA	0
4-162:	Ghi_D01G03391	D5.v1.pred_00022730-RA	0
4-163:	Ghi_D01G03396	D5.v1.pred_00022731-RA	0
4-164:	Ghi_D01G03421	D5.v1.pred_00022737-RA	7e-68
4-165:	Ghi_D01G03441	D5.v1.pred_00022747-RA	0
4-166:	Ghi_D01G03451	D5.v1.pred_00022748-RA	5e-40
4-167:	Ghi_D01G03456	D5.v1.pred_00022749-RA	0
4-168:	Ghi_D01G03461	D5.v1.pred_00022750-RA	0
4-169:	Ghi_D01G03466	D5.v1.pred_00022751-RA	9e-155
4-170:	Ghi_D01G03471	D5.v1.pred_00022752-RA	5e-133
4-171:	Ghi_D01G03476	D5.v1.pred_00022756-RA	0
4-172:	Ghi_D01G03481	D5.v1.pred_00022757-RA	2e-73
4-173:	Ghi_D01G03486	D5.v1.pred_00022758-RA	0
4-174:	Ghi_D01G03501	D5.v1.pred_00022760-RA	4e-64
4-175:	Ghi_D01G03511	D5.v1.pred_00022762-RA	8e-39
4-176:	Ghi_D01G03516	D5.v1.pred_00022764-RA	8e-137
4-177:	Ghi_D01G03521	D5.v1.pred_00022766-RA	0
4-178:	Ghi_D01G03531	D5.v1.pred_00022769-RA	0
4-179:	Ghi_D01G03536	D5.v1.pred_00022770-RA	0
4-180:	Ghi_D01G03541	D5.v1.pred_00022771-RA	0
4-181:	Ghi_D01G03546	D5.v1.pred_00022772-RA	0
4-182:	Ghi_D01G03551	D5.v1.pred_00022774-RA	0
4-183:	Ghi_D01G03556	D5.v1.pred_00022775-RA	0
4-184:	Ghi_D01G03566	D5.v1.pred_00022776-RA	0
4-185:	Ghi_D01G03571	D5.v1.pred_00022777-RA	5e-156
4-186:	Ghi_D01G03576	D5.v1.pred_00022779-RA	1e-28
4-187:	Ghi_D01G03581	D5.v1.pred_00022780-RA	0
4-188:	Ghi_D01G03596	D5.v1.pred_00022785-RA	0
4-189:	Ghi_D01G03601	D5.v1.pred_00022786-RA	0
4-190:	Ghi_D01G03606	D5.v1.pred_00022787-RA	0
4-191:	Ghi_D01G03611	D5.v1.pred_00022790-RA	0
4-192:	Ghi_D01G03616	D5.v1.pred_00022791-RA	0
4-193:	Ghi_D01G03626	D5.v1.pred_00022792-RA	0
4-194:	Ghi_D01G03631	D5.v1.pred_00022793-RA	0
4-195:	Ghi_D01G03636	D5.v1.pred_00022794-RA	0
4-196:	Ghi_D01G03641	D5.v1.pred_00022795-RA	0
4-197:	Ghi_D01G03646	D5.v1.pred_00022796-RA	0
4-198:	Ghi_D01G03656	D5.v1.pred_00022797-RA	8e-166
4-199:	Ghi_D01G03661	D5.v1.pred_00022798-RA	0
4-200:	Ghi_D01G03666	D5.v1.pred_00022799-RA	2e-37
4-201:	Ghi_D01G03671	D5.v1.pred_00022800-RA	2e-113
4-202:	Ghi_D01G03676	D5.v1.pred_00022801-RA	0
4-203:	Ghi_D01G03681	D5.v1.pred_00022802-RA	0
4-204:	Ghi_D01G03691	D5.v1.pred_00022804-RA	0
4-205:	Ghi_D01G03696	D5.v1.pred_00022805-RA	0
4-206:	Ghi_D01G03701	D5.v1.pred_00022806-RA	0
4-207:	Ghi_D01G03711	D5.v1.pred_00022808-RA	0
4-208:	Ghi_D01G03716	D5.v1.pred_00022811-RA	5e-30
4-209:	Ghi_D01G03721	D5.v1.pred_00022815-RA	0
4-210:	Ghi_D01G03736	D5.v1.pred_00022817-RA	7e-110
4-211:	Ghi_D01G03741	D5.v1.pred_00022818-RA	0
4-212:	Ghi_D01G03746	D5.v1.pred_00022819-RA	2e-105
4-213:	Ghi_D01G03751	D5.v1.pred_00022820-RA	5e-78
4-214:	Ghi_D01G03756	D5.v1.pred_00022821-RA	8e-66
4-215:	Ghi_D01G03761	D5.v1.pred_00022822-RA	2e-112
4-216:	Ghi_D01G03776	D5.v1.pred_00022827-RA	4e-175
4-217:	Ghi_D01G03781	D5.v1.pred_00022829-RA	2e-127
4-218:	Ghi_D01G03786	D5.v1.pred_00022830-RA	2e-59
4-219:	Ghi_D01G03796	D5.v1.pred_00022832-RA	0
4-220:	Ghi_D01G03801	D5.v1.pred_00022833-RA	0
4-221:	Ghi_D01G03806	D5.v1.pred_00022837-RA	0
4-222:	Ghi_D01G03811	D5.v1.pred_00022839-RA	7e-137
4-223:	Ghi_D01G03821	D5.v1.pred_00022840-RA	2e-37
4-224:	Ghi_D01G03836	D5.v1.pred_00022843-RA	0
4-225:	Ghi_D01G03856	D5.v1.pred_00022851-RA	4e-30
4-226:	Ghi_D01G03866	D5.v1.pred_00022853-RA	1e-63
4-227:	Ghi_D01G03871	D5.v1.pred_00022859-RA	0
4-228:	Ghi_D01G03881	D5.v1.pred_00022861-RA	3e-141
4-229:	Ghi_D01G03896	D5.v1.pred_00022862-RA	2e-59
4-230:	Ghi_D01G03901	D5.v1.pred_00022865-RA	2e-45
4-231:	Ghi_D01G03911	D5.v1.pred_00022866-RA	0
4-232:	Ghi_D01G03921	D5.v1.pred_00022867-RA	6e-51
4-233:	Ghi_D01G03931	D5.v1.pred_00022869-RA	0
4-234:	Ghi_D01G03936	D5.v1.pred_00022870-RA	0
4-235:	Ghi_D01G03941	D5.v1.pred_00022871-RA	2e-92
4-236:	Ghi_D01G03951	D5.v1.pred_00022874-RA	1e-51
4-237:	Ghi_D01G03971	D5.v1.pred_00022877-RA	7e-60
4-238:	Ghi_D01G03991	D5.v1.pred_00022883-RA	4e-72
4-239:	Ghi_D01G03996	D5.v1.pred_00022884-RA	1e-80
4-240:	Ghi_D01G04001	D5.v1.pred_00022885-RA	5e-113
4-241:	Ghi_D01G04011	D5.v1.pred_00022886-RA	0
4-242:	Ghi_D01G04016	D5.v1.pred_00022887-RA	0
4-243:	Ghi_D01G04021	D5.v1.pred_00022888-RA	3e-40
4-244:	Ghi_D01G04031	D5.v1.pred_00022893-RA	3e-11
4-245:	Ghi_D01G04036	D5.v1.pred_00022894-RA	0
4-246:	Ghi_D01G04041	D5.v1.pred_00022895-RA	0
4-247:	Ghi_D01G04051	D5.v1.pred_00022896-RA	2e-38
4-248:	Ghi_D01G04056	D5.v1.pred_00022897-RA	0
4-249:	Ghi_D01G04061	D5.v1.pred_00022898-RA	4e-64
4-250:	Ghi_D01G04066	D5.v1.pred_00022900-RA	7e-121
4-251:	Ghi_D01G04076	D5.v1.pred_00022903-RA	0
4-252:	Ghi_D01G04081	D5.v1.pred_00022904-RA	0
4-253:	Ghi_D01G04091	D5.v1.pred_00022905-RA	0
4-254:	Ghi_D01G04106	D5.v1.pred_00022906-RA	5e-78
4-255:	Ghi_D01G04116	D5.v1.pred_00022907-RA	8e-90
4-256:	Ghi_D01G04126	D5.v1.pred_00022908-RA	1e-81
4-257:	Ghi_D01G04131	D5.v1.pred_00022909-RA	1e-110
4-258:	Ghi_D01G04136	D5.v1.pred_00022910-RA	1e-142
4-259:	Ghi_D01G04141	D5.v1.pred_00022911-RA	0
4-260:	Ghi_D01G04146	D5.v1.pred_00022912-RA	0
4-261:	Ghi_D01G04161	D5.v1.pred_00022914-RA	0
4-262:	Ghi_D01G04166	D5.v1.pred_00022915-RA	0
4-263:	Ghi_D01G04171	D5.v1.pred_00022916-RA	0
4-264:	Ghi_D01G04176	D5.v1.pred_00022917-RA	0
4-265:	Ghi_D01G04196	D5.v1.pred_00022918-RA	0
4-266:	Ghi_D01G04201	D5.v1.pred_00022919-RA	0
4-267:	Ghi_D01G04206	D5.v1.pred_00022923-RA	5e-103
4-268:	Ghi_D01G04211	D5.v1.pred_00022924-RA	3e-129
4-269:	Ghi_D01G04226	D5.v1.pred_00022925-RA	0
4-270:	Ghi_D01G04236	D5.v1.pred_00022926-RA	0
4-271:	Ghi_D01G04241	D5.v1.pred_00022927-RA	1e-150
4-272:	Ghi_D01G04246	D5.v1.pred_00022928-RA	2e-126
4-273:	Ghi_D01G04251	D5.v1.pred_00022929-RA	2e-98
4-274:	Ghi_D01G04256	D5.v1.pred_00022930-RA	0
4-275:	Ghi_D01G04261	D5.v1.pred_00022931-RA	0
4-276:	Ghi_D01G04266	D5.v1.pred_00022932-RA	0
4-277:	Ghi_D01G04271	D5.v1.pred_00022933-RA	0
4-278:	Ghi_D01G04276	D5.v1.pred_00022934-RA	2e-103
4-279:	Ghi_D01G04281	D5.v1.pred_00022935-RA	0
4-280:	Ghi_D01G04286	D5.v1.pred_00022936-RA	0
4-281:	Ghi_D01G04301	D5.v1.pred_00022937-RA	1e-141
4-282:	Ghi_D01G04311	D5.v1.pred_00022941-RA	6e-152
4-283:	Ghi_D01G04316	D5.v1.pred_00022944-RA	8e-91
4-284:	Ghi_D01G04321	D5.v1.pred_00022945-RA	1e-148
4-285:	Ghi_D01G04326	D5.v1.pred_00022950-RA	0
4-286:	Ghi_D01G04331	D5.v1.pred_00022951-RA	2e-86
4-287:	Ghi_D01G04341	D5.v1.pred_00022954-RA	0
4-288:	Ghi_D01G04346	D5.v1.pred_00022956-RA	0
4-289:	Ghi_D01G04351	D5.v1.pred_00022957-RA	0
4-290:	Ghi_D01G04356	D5.v1.pred_00022960-RA	1e-38
4-291:	Ghi_D01G04361	D5.v1.pred_00022961-RA	3e-81
4-292:	Ghi_D01G04381	D5.v1.pred_00022962-RA	0
4-293:	Ghi_D01G04386	D5.v1.pred_00022963-RA	0
4-294:	Ghi_D01G04391	D5.v1.pred_00022964-RA	7e-94
4-295:	Ghi_D01G04396	D5.v1.pred_00022965-RA	2e-174
4-296:	Ghi_D01G04401	D5.v1.pred_00022966-RA	0
4-297:	Ghi_D01G04406	D5.v1.pred_00022967-RA	0
4-298:	Ghi_D01G04411	D5.v1.pred_00022968-RA	0
4-299:	Ghi_D01G04431	D5.v1.pred_00022971-RA	1e-35
4-300:	Ghi_D01G04451	D5.v1.pred_00022975-RA	0
4-301:	Ghi_D01G04456	D5.v1.pred_00022976-RA	0
4-302:	Ghi_D01G04461	D5.v1.pred_00022977-RA	4e-43
4-303:	Ghi_D01G04466	D5.v1.pred_00022978-RA	0
4-304:	Ghi_D01G04476	D5.v1.pred_00022979-RA	0
4-305:	Ghi_D01G04481	D5.v1.pred_00022980-RA	0
4-306:	Ghi_D01G04491	D5.v1.pred_00022981-RA	0
4-307:	Ghi_D01G04496	D5.v1.pred_00022982-RA	0
4-308:	Ghi_D01G04501	D5.v1.pred_00022983-RA	0
4-309:	Ghi_D01G04516	D5.v1.pred_00022986-RA	2e-153
4-310:	Ghi_D01G04526	D5.v1.pred_00022988-RA	3e-38
4-311:	Ghi_D01G04531	D5.v1.pred_00022989-RA	0
4-312:	Ghi_D01G04536	D5.v1.pred_00022990-RA	2e-54
4-313:	Ghi_D01G04541	D5.v1.pred_00022994-RA	0
4-314:	Ghi_D01G04546	D5.v1.pred_00022997-RA	0
4-315:	Ghi_D01G04551	D5.v1.pred_00022999-RA	0
4-316:	Ghi_D01G04556	D5.v1.pred_00023000-RA	0
4-317:	Ghi_D01G04571	D5.v1.pred_00023002-RA	0
4-318:	Ghi_D01G04576	D5.v1.pred_00023003-RA	5e-127
4-319:	Ghi_D01G04581	D5.v1.pred_00023005-RA	3e-45
4-320:	Ghi_D01G04591	D5.v1.pred_00023006-RA	1e-153
4-321:	Ghi_D01G04596	D5.v1.pred_00023007-RA	0
4-322:	Ghi_D01G04601	D5.v1.pred_00023008-RA	0
4-323:	Ghi_D01G04606	D5.v1.pred_00023009-RA	0
4-324:	Ghi_D01G04611	D5.v1.pred_00023010-RA	0
4-325:	Ghi_D01G04621	D5.v1.pred_00023012-RA	2e-124
4-326:	Ghi_D01G04626	D5.v1.pred_00023013-RA	0
4-327:	Ghi_D01G04636	D5.v1.pred_00023014-RA	2e-98
4-328:	Ghi_D01G04641	D5.v1.pred_00023015-RA	2e-164
4-329:	Ghi_D01G04646	D5.v1.pred_00023016-RA	0
4-330:	Ghi_D01G04656	D5.v1.pred_00023017-RA	0
4-331:	Ghi_D01G04661	D5.v1.pred_00023021-RA	6e-91
4-332:	Ghi_D01G04666	D5.v1.pred_00023024-RA	4e-116
4-333:	Ghi_D01G04671	D5.v1.pred_00023025-RA	0
4-334:	Ghi_D01G04676	D5.v1.pred_00023026-RA	0
4-335:	Ghi_D01G04686	D5.v1.pred_00023027-RA	0
4-336:	Ghi_D01G04691	D5.v1.pred_00023028-RA	5e-178
4-337:	Ghi_D01G04696	D5.v1.pred_00023031-RA	0
4-338:	Ghi_D01G04701	D5.v1.pred_00023032-RA	0
4-339:	Ghi_D01G04716	D5.v1.pred_00023034-RA	4e-63
4-340:	Ghi_D01G04721	D5.v1.pred_00023036-RA	6e-120
4-341:	Ghi_D01G04726	D5.v1.pred_00023038-RA	0
4-342:	Ghi_D01G04731	D5.v1.pred_00023039-RA	0
4-343:	Ghi_D01G04736	D5.v1.pred_00023040-RA	0
4-344:	Ghi_D01G04746	D5.v1.pred_00023041-RA	0
4-345:	Ghi_D01G04751	D5.v1.pred_00023042-RA	0
4-346:	Ghi_D01G04756	D5.v1.pred_00023043-RA	1e-159
4-347:	Ghi_D01G04761	D5.v1.pred_00023045-RA	4e-61
4-348:	Ghi_D01G04786	D5.v1.pred_00023046-RA	0
4-349:	Ghi_D01G04796	D5.v1.pred_00023051-RA	0
4-350:	Ghi_D01G04806	D5.v1.pred_00023052-RA	0
4-351:	Ghi_D01G04811	D5.v1.pred_00023053-RA	0
4-352:	Ghi_D01G04821	D5.v1.pred_00023054-RA	0
4-353:	Ghi_D01G04851	D5.v1.pred_00023060-RA	0
4-354:	Ghi_D01G04871	D5.v1.pred_00023069-RA	0
4-355:	Ghi_D01G04876	D5.v1.pred_00023071-RA	5e-39
4-356:	Ghi_D01G04881	D5.v1.pred_00023076-RA	0
4-357:	Ghi_D01G04886	D5.v1.pred_00023077-RA	3e-153
4-358:	Ghi_D01G04896	D5.v1.pred_00023079-RA	3e-84
4-359:	Ghi_D01G04986	D5.v1.pred_00023080-RA	0
4-360:	Ghi_D01G04991	D5.v1.pred_00023081-RA	1e-105
4-361:	Ghi_D01G05006	D5.v1.pred_00023082-RA	3e-111
4-362:	Ghi_D01G05011	D5.v1.pred_00023083-RA	0
4-363:	Ghi_D01G05016	D5.v1.pred_00023084-RA	0
4-364:	Ghi_D01G05021	D5.v1.pred_00023085-RA	0
4-365:	Ghi_D01G05026	D5.v1.pred_00023086-RA	0
4-366:	Ghi_D01G05031	D5.v1.pred_00023087-RA	5e-84
4-367:	Ghi_D01G05036	D5.v1.pred_00023088-RA	0
4-368:	Ghi_D01G05051	D5.v1.pred_00023090-RA	1e-62
4-369:	Ghi_D01G05056	D5.v1.pred_00023091-RA	0
4-370:	Ghi_D01G05066	D5.v1.pred_00023092-RA	0
4-371:	Ghi_D01G05071	D5.v1.pred_00023093-RA	4e-102
4-372:	Ghi_D01G05081	D5.v1.pred_00023094-RA	4e-141
4-373:	Ghi_D01G05086	D5.v1.pred_00023095-RA	0
4-374:	Ghi_D01G05091	D5.v1.pred_00023100-RA	0
4-375:	Ghi_D01G05096	D5.v1.pred_00023101-RA	9e-41
4-376:	Ghi_D01G05101	D5.v1.pred_00023102-RA	0
4-377:	Ghi_D01G05106	D5.v1.pred_00023103-RA	0
4-378:	Ghi_D01G05121	D5.v1.pred_00023106-RA	0
4-379:	Ghi_D01G05126	D5.v1.pred_00023107-RA	0
4-380:	Ghi_D01G05131	D5.v1.pred_00023108-RA	0
4-381:	Ghi_D01G05136	D5.v1.pred_00023109-RA	8e-45
4-382:	Ghi_D01G05141	D5.v1.pred_00023110-RA	3e-100
4-383:	Ghi_D01G05146	D5.v1.pred_00023112-RA	5e-41
4-384:	Ghi_D01G05166	D5.v1.pred_00023115-RA	0
4-385:	Ghi_D01G05191	D5.v1.pred_00023120-RA	7e-65
4-386:	Ghi_D01G05196	D5.v1.pred_00023121-RA	0
4-387:	Ghi_D01G05201	D5.v1.pred_00023124-RA	0
4-388:	Ghi_D01G05216	D5.v1.pred_00023125-RA	0
4-389:	Ghi_D01G05231	D5.v1.pred_00023127-RA	2e-91
4-390:	Ghi_D01G05236	D5.v1.pred_00023128-RA	0
4-391:	Ghi_D01G05241	D5.v1.pred_00023129-RA	0
4-392:	Ghi_D01G05251	D5.v1.pred_00023130-RA	1e-162
4-393:	Ghi_D01G05256	D5.v1.pred_00023131-RA	0
4-394:	Ghi_D01G05261	D5.v1.pred_00023132-RA	2e-101
4-395:	Ghi_D01G05266	D5.v1.pred_00023134-RA	0
4-396:	Ghi_D01G05271	D5.v1.pred_00023135-RA	1e-167
4-397:	Ghi_D01G05276	D5.v1.pred_00023137-RA	3e-148
4-398:	Ghi_D01G05281	D5.v1.pred_00023138-RA	0
4-399:	Ghi_D01G05286	D5.v1.pred_00023139-RA	2e-159
4-400:	Ghi_D01G05291	D5.v1.pred_00023140-RA	1e-153
4-401:	Ghi_D01G05296	D5.v1.pred_00023141-RA	3e-90
4-402:	Ghi_D01G05301	D5.v1.pred_00023143-RA	1e-156
4-403:	Ghi_D01G05306	D5.v1.pred_00023144-RA	7e-62
4-404:	Ghi_D01G05316	D5.v1.pred_00023147-RA	0
4-405:	Ghi_D01G05321	D5.v1.pred_00023149-RA	0
4-406:	Ghi_D01G05326	D5.v1.pred_00023150-RA	0
4-407:	Ghi_D01G05331	D5.v1.pred_00023151-RA	2e-71
4-408:	Ghi_D01G05336	D5.v1.pred_00023152-RA	2e-127
4-409:	Ghi_D01G05341	D5.v1.pred_00023153-RA	5e-165
4-410:	Ghi_D01G05346	D5.v1.pred_00023154-RA	0
4-411:	Ghi_D01G05351	D5.v1.pred_00023155-RA	0
4-412:	Ghi_D01G05356	D5.v1.pred_00023156-RA	5e-54
4-413:	Ghi_D01G05361	D5.v1.pred_00023157-RA	0
4-414:	Ghi_D01G05366	D5.v1.pred_00023158-RA	0
4-415:	Ghi_D01G05376	D5.v1.pred_00023160-RA	2e-111
4-416:	Ghi_D01G05381	D5.v1.pred_00023161-RA	9e-109
4-417:	Ghi_D01G05386	D5.v1.pred_00023165-RA	0
4-418:	Ghi_D01G05391	D5.v1.pred_00023167-RA	0
4-419:	Ghi_D01G05396	D5.v1.pred_00023168-RA	0
4-420:	Ghi_D01G05406	D5.v1.pred_00023169-RA	0
4-421:	Ghi_D01G05411	D5.v1.pred_00023170-RA	9e-45
4-422:	Ghi_D01G05421	D5.v1.pred_00023174-RA	4e-117
4-423:	Ghi_D01G05426	D5.v1.pred_00023175-RA	0
4-424:	Ghi_D01G05441	D5.v1.pred_00023176-RA	0
4-425:	Ghi_D01G05446	D5.v1.pred_00023177-RA	1e-43
4-426:	Ghi_D01G05466	D5.v1.pred_00023179-RA	4e-58
4-427:	Ghi_D01G05476	D5.v1.pred_00023180-RA	2e-161
4-428:	Ghi_D01G05481	D5.v1.pred_00023181-RA	0
4-429:	Ghi_D01G05496	D5.v1.pred_00023182-RA	0
4-430:	Ghi_D01G05501	D5.v1.pred_00023183-RA	3e-161
4-431:	Ghi_D01G05506	D5.v1.pred_00023184-RA	0
4-432:	Ghi_D01G05516	D5.v1.pred_00023185-RA	3e-49
4-433:	Ghi_D01G05521	D5.v1.pred_00023186-RA	2e-63
4-434:	Ghi_D01G05526	D5.v1.pred_00023187-RA	6e-53
4-435:	Ghi_D01G05531	D5.v1.pred_00023188-RA	3e-177
4-436:	Ghi_D01G05551	D5.v1.pred_00023190-RA	1e-120
4-437:	Ghi_D01G05576	D5.v1.pred_00023193-RA	1e-113
4-438:	Ghi_D01G05581	D5.v1.pred_00023194-RA	5e-180
4-439:	Ghi_D01G05601	D5.v1.pred_00023195-RA	0
4-440:	Ghi_D01G05606	D5.v1.pred_00023201-RA	0
4-441:	Ghi_D01G05611	D5.v1.pred_00023203-RA	0
4-442:	Ghi_D01G05621	D5.v1.pred_00023204-RA	0
4-443:	Ghi_D01G05626	D5.v1.pred_00023205-RA	0
4-444:	Ghi_D01G05631	D5.v1.pred_00023206-RA	7e-143
4-445:	Ghi_D01G05641	D5.v1.pred_00023207-RA	0
4-446:	Ghi_D01G05651	D5.v1.pred_00023209-RA	6e-153
4-447:	Ghi_D01G05666	D5.v1.pred_00023210-RA	0
4-448:	Ghi_D01G05671	D5.v1.pred_00023211-RA	0
4-449:	Ghi_D01G05676	D5.v1.pred_00023212-RA	0
4-450:	Ghi_D01G05681	D5.v1.pred_00023213-RA	0
4-451:	Ghi_D01G05686	D5.v1.pred_00023214-RA	0
4-452:	Ghi_D01G05691	D5.v1.pred_00023215-RA	0
4-453:	Ghi_D01G05716	D5.v1.pred_00023221-RA	0
4-454:	Ghi_D01G05736	D5.v1.pred_00023229-RA	0
4-455:	Ghi_D01G05741	D5.v1.pred_00023230-RA	0
4-456:	Ghi_D01G05751	D5.v1.pred_00023231-RA	0
4-457:	Ghi_D01G05756	D5.v1.pred_00023232-RA	5e-35
4-458:	Ghi_D01G05776	D5.v1.pred_00023238-RA	0
4-459:	Ghi_D01G05781	D5.v1.pred_00023239-RA	6e-174
4-460:	Ghi_D01G05786	D5.v1.pred_00023240-RA	2e-120
4-461:	Ghi_D01G05791	D5.v1.pred_00023241-RA	1e-18
4-462:	Ghi_D01G05801	D5.v1.pred_00023243-RA	0
4-463:	Ghi_D01G05821	D5.v1.pred_00023245-RA	1e-51
4-464:	Ghi_D01G05826	D5.v1.pred_00023248-RA	4e-91
4-465:	Ghi_D01G05831	D5.v1.pred_00023249-RA	3e-68
4-466:	Ghi_D01G05836	D5.v1.pred_00023251-RA	0
4-467:	Ghi_D01G05841	D5.v1.pred_00023252-RA	6e-173
4-468:	Ghi_D01G05846	D5.v1.pred_00023253-RA	0
4-469:	Ghi_D01G05851	D5.v1.pred_00023254-RA	0
4-470:	Ghi_D01G05856	D5.v1.pred_00023257-RA	0
4-471:	Ghi_D01G05861	D5.v1.pred_00023258-RA	2e-42
4-472:	Ghi_D01G05866	D5.v1.pred_00023260-RA	6e-177
4-473:	Ghi_D01G05871	D5.v1.pred_00023261-RA	4e-122
4-474:	Ghi_D01G05876	D5.v1.pred_00023262-RA	6e-16
4-475:	Ghi_D01G05891	D5.v1.pred_00023264-RA	6e-80
4-476:	Ghi_D01G05901	D5.v1.pred_00023265-RA	0
4-477:	Ghi_D01G05906	D5.v1.pred_00023266-RA	0
4-478:	Ghi_D01G05921	D5.v1.pred_00023268-RA	4e-63
4-479:	Ghi_D01G05931	D5.v1.pred_00023269-RA	0
4-480:	Ghi_D01G05936	D5.v1.pred_00023270-RA	0
4-481:	Ghi_D01G05941	D5.v1.pred_00023271-RA	1e-174
4-482:	Ghi_D01G05951	D5.v1.pred_00023273-RA	0
4-483:	Ghi_D01G05961	D5.v1.pred_00023275-RA	4e-51
4-484:	Ghi_D01G05966	D5.v1.pred_00023277-RA	7e-52
4-485:	Ghi_D01G05971	D5.v1.pred_00023278-RA	0
4-486:	Ghi_D01G05986	D5.v1.pred_00023280-RA	0
4-487:	Ghi_D01G05991	D5.v1.pred_00023286-RA	1e-137
4-488:	Ghi_D01G06006	D5.v1.pred_00023288-RA	0
4-489:	Ghi_D01G06016	D5.v1.pred_00023289-RA	0
4-490:	Ghi_D01G06021	D5.v1.pred_00023290-RA	0
4-491:	Ghi_D01G06026	D5.v1.pred_00023291-RA	2e-115
4-492:	Ghi_D01G06031	D5.v1.pred_00023292-RA	1e-77
4-493:	Ghi_D01G06036	D5.v1.pred_00023293-RA	7e-50
4-494:	Ghi_D01G06046	D5.v1.pred_00023295-RA	0
4-495:	Ghi_D01G06051	D5.v1.pred_00023296-RA	2e-112
4-496:	Ghi_D01G06066	D5.v1.pred_00023298-RA	8e-80
4-497:	Ghi_D01G06071	D5.v1.pred_00023299-RA	4e-179
4-498:	Ghi_D01G06076	D5.v1.pred_00023302-RA	0
4-499:	Ghi_D01G06081	D5.v1.pred_00023303-RA	1e-92
4-500:	Ghi_D01G06086	D5.v1.pred_00023305-RA	0
4-501:	Ghi_D01G06096	D5.v1.pred_00023308-RA	0
4-502:	Ghi_D01G06101	D5.v1.pred_00023310-RA	9e-16
4-503:	Ghi_D01G06106	D5.v1.pred_00023311-RA	0
4-504:	Ghi_D01G06111	D5.v1.pred_00023312-RA	0
4-505:	Ghi_D01G06116	D5.v1.pred_00023313-RA	9e-29
4-506:	Ghi_D01G06121	D5.v1.pred_00023314-RA	0
4-507:	Ghi_D01G06126	D5.v1.pred_00023316-RA	5e-46
4-508:	Ghi_D01G06136	D5.v1.pred_00023318-RA	0
4-509:	Ghi_D01G06146	D5.v1.pred_00023319-RA	0
4-510:	Ghi_D01G06151	D5.v1.pred_00023321-RA	2e-24
4-511:	Ghi_D01G06156	D5.v1.pred_00023323-RA	0
4-512:	Ghi_D01G06161	D5.v1.pred_00023324-RA	0
4-513:	Ghi_D01G06176	D5.v1.pred_00023325-RA	0
4-514:	Ghi_D01G06231	D5.v1.pred_00023331-RA	0
4-515:	Ghi_D01G06236	D5.v1.pred_00023332-RA	0
4-516:	Ghi_D01G06241	D5.v1.pred_00023333-RA	3e-42
4-517:	Ghi_D01G06246	D5.v1.pred_00023334-RA	0
4-518:	Ghi_D01G06271	D5.v1.pred_00023336-RA	0
4-519:	Ghi_D01G06276	D5.v1.pred_00023337-RA	0
4-520:	Ghi_D01G06281	D5.v1.pred_00023338-RA	0
4-521:	Ghi_D01G06296	D5.v1.pred_00023341-RA	0
4-522:	Ghi_D01G06331	D5.v1.pred_00023345-RA	8e-37
4-523:	Ghi_D01G06351	D5.v1.pred_00023347-RA	8e-56
4-524:	Ghi_D01G06356	D5.v1.pred_00023348-RA	3e-160
4-525:	Ghi_D01G06361	D5.v1.pred_00023349-RA	0
4-526:	Ghi_D01G06366	D5.v1.pred_00023353-RA	7e-35
4-527:	Ghi_D01G06371	D5.v1.pred_00023354-RA	0
4-528:	Ghi_D01G06376	D5.v1.pred_00023355-RA	0
4-529:	Ghi_D01G06386	D5.v1.pred_00023357-RA	6e-126
4-530:	Ghi_D01G06396	D5.v1.pred_00023358-RA	0
4-531:	Ghi_D01G06401	D5.v1.pred_00023359-RA	0
4-532:	Ghi_D01G06416	D5.v1.pred_00023360-RA	0
4-533:	Ghi_D01G06421	D5.v1.pred_00023361-RA	1e-122
4-534:	Ghi_D01G06426	D5.v1.pred_00023366-RA	3e-41
4-535:	Ghi_D01G06431	D5.v1.pred_00023367-RA	4e-56
4-536:	Ghi_D01G06441	D5.v1.pred_00023368-RA	0
4-537:	Ghi_D01G06446	D5.v1.pred_00023370-RA	3e-58
4-538:	Ghi_D01G06466	D5.v1.pred_00023374-RA	3e-54
4-539:	Ghi_D01G06471	D5.v1.pred_00023376-RA	1e-34
4-540:	Ghi_D01G06476	D5.v1.pred_00023378-RA	0
4-541:	Ghi_D01G06481	D5.v1.pred_00023380-RA	0
4-542:	Ghi_D01G06486	D5.v1.pred_00023381-RA	0
4-543:	Ghi_D01G06491	D5.v1.pred_00023382-RA	0
4-544:	Ghi_D01G06496	D5.v1.pred_00023383-RA	0
4-545:	Ghi_D01G06506	D5.v1.pred_00023385-RA	0
4-546:	Ghi_D01G06511	D5.v1.pred_00023386-RA	0
4-547:	Ghi_D01G06526	D5.v1.pred_00023388-RA	6e-55
4-548:	Ghi_D01G06576	D5.v1.pred_00023395-RA	0
4-549:	Ghi_D01G06591	D5.v1.pred_00023396-RA	0
4-550:	Ghi_D01G06596	D5.v1.pred_00023397-RA	0
4-551:	Ghi_D01G06611	D5.v1.pred_00023401-RA	3e-47
4-552:	Ghi_D01G06616	D5.v1.pred_00023404-RA	1e-87
4-553:	Ghi_D01G06626	D5.v1.pred_00023405-RA	0
4-554:	Ghi_D01G06631	D5.v1.pred_00023406-RA	2e-134
4-555:	Ghi_D01G06636	D5.v1.pred_00023407-RA	3e-161
4-556:	Ghi_D01G06656	D5.v1.pred_00023409-RA	0
4-557:	Ghi_D01G06676	D5.v1.pred_00023410-RA	1e-79
4-558:	Ghi_D01G06681	D5.v1.pred_00023411-RA	5e-136
4-559:	Ghi_D01G06701	D5.v1.pred_00023415-RA	2e-73
4-560:	Ghi_D01G06706	D5.v1.pred_00023416-RA	0
4-561:	Ghi_D01G06716	D5.v1.pred_00023417-RA	2e-96
4-562:	Ghi_D01G06726	D5.v1.pred_00023418-RA	0
4-563:	Ghi_D01G06731	D5.v1.pred_00023419-RA	0
4-564:	Ghi_D01G06736	D5.v1.pred_00023420-RA	2e-41
4-565:	Ghi_D01G06751	D5.v1.pred_00023425-RA	4e-73
4-566:	Ghi_D01G06756	D5.v1.pred_00023427-RA	4e-64
4-567:	Ghi_D01G06771	D5.v1.pred_00023430-RA	1e-80
4-568:	Ghi_D01G06781	D5.v1.pred_00023432-RA	0
4-569:	Ghi_D01G06786	D5.v1.pred_00023447-RA	3e-107
4-570:	Ghi_D01G06791	D5.v1.pred_00023449-RA	4e-147
4-571:	Ghi_D01G06796	D5.v1.pred_00023450-RA	1e-60
4-572:	Ghi_D01G06811	D5.v1.pred_00023453-RA	2e-44
4-573:	Ghi_D01G06856	D5.v1.pred_00023454-RA	0
4-574:	Ghi_D01G06866	D5.v1.pred_00023457-RA	3e-173
4-575:	Ghi_D01G06876	D5.v1.pred_00023458-RA	0
4-576:	Ghi_D01G06901	D5.v1.pred_00023459-RA	0
4-577:	Ghi_D01G06911	D5.v1.pred_00023461-RA	0
4-578:	Ghi_D01G06921	D5.v1.pred_00023462-RA	4e-91
4-579:	Ghi_D01G06951	D5.v1.pred_00023464-RA	6e-173
4-580:	Ghi_D01G06956	D5.v1.pred_00023466-RA	0
4-581:	Ghi_D01G06961	D5.v1.pred_00023467-RA	7e-15
4-582:	Ghi_D01G06981	D5.v1.pred_00023470-RA	6e-57
4-583:	Ghi_D01G07066	D5.v1.pred_00023472-RA	0
4-584:	Ghi_D01G07071	D5.v1.pred_00023473-RA	0
4-585:	Ghi_D01G07081	D5.v1.pred_00023475-RA	0
4-586:	Ghi_D01G07091	D5.v1.pred_00023476-RA	3e-104
4-587:	Ghi_D01G07101	D5.v1.pred_00023477-RA	0
4-588:	Ghi_D01G07111	D5.v1.pred_00023479-RA	0
4-589:	Ghi_D01G07126	D5.v1.pred_00023480-RA	0
4-590:	Ghi_D01G07136	D5.v1.pred_00023483-RA	9e-75
4-591:	Ghi_D01G07141	D5.v1.pred_00023484-RA	0
4-592:	Ghi_D01G07151	D5.v1.pred_00023487-RA	8e-131
4-593:	Ghi_D01G07161	D5.v1.pred_00023489-RA	5e-162
4-594:	Ghi_D01G07166	D5.v1.pred_00023490-RA	2e-90
4-595:	Ghi_D01G07176	D5.v1.pred_00023491-RA	1e-92
4-596:	Ghi_D01G07191	D5.v1.pred_00023496-RA	4e-43
4-597:	Ghi_D01G07196	D5.v1.pred_00023506-RA	0
4-598:	Ghi_D01G07201	D5.v1.pred_00023507-RA	2e-92
4-599:	Ghi_D01G07216	D5.v1.pred_00023510-RA	0
4-600:	Ghi_D01G07226	D5.v1.pred_00023511-RA	0
4-601:	Ghi_D01G07236	D5.v1.pred_00023512-RA	0
## Alignment 5: score=16779.0 e_value=0 N=343 D01&D5_01 plus
5- 0:	Ghi_D01G00001	D5.v1.pred_00021656-RA	3e-38
5- 1:	Ghi_D01G00011	D5.v1.pred_00021658-RA	8e-101
5- 2:	Ghi_D01G00016	D5.v1.pred_00021659-RA	0
5- 3:	Ghi_D01G00026	D5.v1.pred_00021660-RA	0
5- 4:	Ghi_D01G00031	D5.v1.pred_00021661-RA	0
5- 5:	Ghi_D01G00036	D5.v1.pred_00021662-RA	1e-178
5- 6:	Ghi_D01G00041	D5.v1.pred_00021663-RA	0
5- 7:	Ghi_D01G00046	D5.v1.pred_00021664-RA	1e-40
5- 8:	Ghi_D01G00051	D5.v1.pred_00021665-RA	0
5- 9:	Ghi_D01G00056	D5.v1.pred_00021667-RA	4e-176
5- 10:	Ghi_D01G00061	D5.v1.pred_00021668-RA	3e-161
5- 11:	Ghi_D01G00066	D5.v1.pred_00021669-RA	0
5- 12:	Ghi_D01G00071	D5.v1.pred_00021670-RA	0
5- 13:	Ghi_D01G00076	D5.v1.pred_00021671-RA	0
5- 14:	Ghi_D01G00081	D5.v1.pred_00021672-RA	6e-94
5- 15:	Ghi_D01G00086	D5.v1.pred_00021673-RA	0
5- 16:	Ghi_D01G00091	D5.v1.pred_00021675-RA	2e-109
5- 17:	Ghi_D01G00101	D5.v1.pred_00021677-RA	1e-156
5- 18:	Ghi_D01G00106	D5.v1.pred_00021678-RA	0
5- 19:	Ghi_D01G00111	D5.v1.pred_00021679-RA	0
5- 20:	Ghi_D01G00116	D5.v1.pred_00021680-RA	0
5- 21:	Ghi_D01G00121	D5.v1.pred_00021681-RA	0
5- 22:	Ghi_D01G00126	D5.v1.pred_00021682-RA	1e-125
5- 23:	Ghi_D01G00131	D5.v1.pred_00021683-RA	7e-64
5- 24:	Ghi_D01G00136	D5.v1.pred_00021685-RA	0
5- 25:	Ghi_D01G00141	D5.v1.pred_00021686-RA	5e-173
5- 26:	Ghi_D01G00156	D5.v1.pred_00021688-RA	0
5- 27:	Ghi_D01G00161	D5.v1.pred_00021689-RA	2e-42
5- 28:	Ghi_D01G00166	D5.v1.pred_00021693-RA	3e-107
5- 29:	Ghi_D01G00171	D5.v1.pred_00021694-RA	0
5- 30:	Ghi_D01G00176	D5.v1.pred_00021695-RA	0
5- 31:	Ghi_D01G00181	D5.v1.pred_00021696-RA	0
5- 32:	Ghi_D01G00186	D5.v1.pred_00021697-RA	0
5- 33:	Ghi_D01G00196	D5.v1.pred_00021699-RA	0
5- 34:	Ghi_D01G00201	D5.v1.pred_00021702-RA	0
5- 35:	Ghi_D01G00206	D5.v1.pred_00021703-RA	3e-160
5- 36:	Ghi_D01G00211	D5.v1.pred_00021705-RA	0
5- 37:	Ghi_D01G00216	D5.v1.pred_00021706-RA	4e-59
5- 38:	Ghi_D01G00221	D5.v1.pred_00021707-RA	0
5- 39:	Ghi_D01G00231	D5.v1.pred_00021713-RA	0
5- 40:	Ghi_D01G00236	D5.v1.pred_00021714-RA	0
5- 41:	Ghi_D01G00241	D5.v1.pred_00021715-RA	0
5- 42:	Ghi_D01G00246	D5.v1.pred_00021716-RA	0
5- 43:	Ghi_D01G00251	D5.v1.pred_00021717-RA	3e-136
5- 44:	Ghi_D01G00256	D5.v1.pred_00021718-RA	4e-89
5- 45:	Ghi_D01G00261	D5.v1.pred_00021719-RA	0
5- 46:	Ghi_D01G00266	D5.v1.pred_00021720-RA	3e-46
5- 47:	Ghi_D01G00271	D5.v1.pred_00021721-RA	0
5- 48:	Ghi_D01G00281	D5.v1.pred_00021723-RA	2e-131
5- 49:	Ghi_D01G00286	D5.v1.pred_00021724-RA	0
5- 50:	Ghi_D01G00296	D5.v1.pred_00021725-RA	0
5- 51:	Ghi_D01G00301	D5.v1.pred_00021726-RA	7e-112
5- 52:	Ghi_D01G00306	D5.v1.pred_00021727-RA	0
5- 53:	Ghi_D01G00311	D5.v1.pred_00021728-RA	4e-125
5- 54:	Ghi_D01G00316	D5.v1.pred_00021729-RA	0
5- 55:	Ghi_D01G00321	D5.v1.pred_00021730-RA	0
5- 56:	Ghi_D01G00326	D5.v1.pred_00021731-RA	0
5- 57:	Ghi_D01G00336	D5.v1.pred_00021733-RA	0
5- 58:	Ghi_D01G00341	D5.v1.pred_00021734-RA	2e-83
5- 59:	Ghi_D01G00346	D5.v1.pred_00021735-RA	0
5- 60:	Ghi_D01G00351	D5.v1.pred_00021736-RA	0
5- 61:	Ghi_D01G00356	D5.v1.pred_00021737-RA	3e-180
5- 62:	Ghi_D01G00361	D5.v1.pred_00021738-RA	2e-38
5- 63:	Ghi_D01G00366	D5.v1.pred_00021739-RA	0
5- 64:	Ghi_D01G00376	D5.v1.pred_00021740-RA	0
5- 65:	Ghi_D01G00381	D5.v1.pred_00021741-RA	2e-87
5- 66:	Ghi_D01G00386	D5.v1.pred_00021742-RA	6e-22
5- 67:	Ghi_D01G00406	D5.v1.pred_00021746-RA	0
5- 68:	Ghi_D01G00411	D5.v1.pred_00021747-RA	7e-173
5- 69:	Ghi_D01G00416	D5.v1.pred_00021748-RA	9e-110
5- 70:	Ghi_D01G00421	D5.v1.pred_00021749-RA	0
5- 71:	Ghi_D01G00426	D5.v1.pred_00021750-RA	2e-173
5- 72:	Ghi_D01G00431	D5.v1.pred_00021751-RA	0
5- 73:	Ghi_D01G00436	D5.v1.pred_00021752-RA	1e-68
5- 74:	Ghi_D01G00441	D5.v1.pred_00021753-RA	0
5- 75:	Ghi_D01G00446	D5.v1.pred_00021754-RA	0
5- 76:	Ghi_D01G00451	D5.v1.pred_00021755-RA	0
5- 77:	Ghi_D01G00456	D5.v1.pred_00021756-RA	0
5- 78:	Ghi_D01G00461	D5.v1.pred_00021760-RA	3e-72
5- 79:	Ghi_D01G00466	D5.v1.pred_00021761-RA	2e-27
5- 80:	Ghi_D01G00481	D5.v1.pred_00021762-RA	1e-28
5- 81:	Ghi_D01G00486	D5.v1.pred_00021765-RA	0
5- 82:	Ghi_D01G00491	D5.v1.pred_00021766-RA	0
5- 83:	Ghi_D01G00496	D5.v1.pred_00021769-RA	0
5- 84:	Ghi_D01G00501	D5.v1.pred_00021771-RA	0
5- 85:	Ghi_D01G00516	D5.v1.pred_00021776-RA	0
5- 86:	Ghi_D01G00521	D5.v1.pred_00021777-RA	0
5- 87:	Ghi_D01G00526	D5.v1.pred_00021778-RA	0
5- 88:	Ghi_D01G00531	D5.v1.pred_00021779-RA	9e-89
5- 89:	Ghi_D01G00536	D5.v1.pred_00021780-RA	0
5- 90:	Ghi_D01G00546	D5.v1.pred_00021782-RA	1e-139
5- 91:	Ghi_D01G00551	D5.v1.pred_00021783-RA	0
5- 92:	Ghi_D01G00561	D5.v1.pred_00021785-RA	0
5- 93:	Ghi_D01G00566	D5.v1.pred_00021786-RA	2e-116
5- 94:	Ghi_D01G00571	D5.v1.pred_00021787-RA	0
5- 95:	Ghi_D01G00576	D5.v1.pred_00021791-RA	0
5- 96:	Ghi_D01G00581	D5.v1.pred_00021792-RA	0
5- 97:	Ghi_D01G00586	D5.v1.pred_00021793-RA	5e-151
5- 98:	Ghi_D01G00591	D5.v1.pred_00021794-RA	0
5- 99:	Ghi_D01G00596	D5.v1.pred_00021795-RA	3e-16
5-100:	Ghi_D01G00601	D5.v1.pred_00021808-RA	0
5-101:	Ghi_D01G00606	D5.v1.pred_00021809-RA	0
5-102:	Ghi_D01G00611	D5.v1.pred_00021810-RA	0
5-103:	Ghi_D01G00616	D5.v1.pred_00021811-RA	0
5-104:	Ghi_D01G00621	D5.v1.pred_00021812-RA	0
5-105:	Ghi_D01G00626	D5.v1.pred_00021813-RA	0
5-106:	Ghi_D01G00631	D5.v1.pred_00021814-RA	0
5-107:	Ghi_D01G00636	D5.v1.pred_00021815-RA	1e-98
5-108:	Ghi_D01G00641	D5.v1.pred_00021817-RA	0
5-109:	Ghi_D01G00646	D5.v1.pred_00021818-RA	5e-111
5-110:	Ghi_D01G00651	D5.v1.pred_00021819-RA	2e-126
5-111:	Ghi_D01G00656	D5.v1.pred_00021820-RA	0
5-112:	Ghi_D01G00661	D5.v1.pred_00021821-RA	8e-104
5-113:	Ghi_D01G00666	D5.v1.pred_00021822-RA	0
5-114:	Ghi_D01G00671	D5.v1.pred_00021823-RA	0
5-115:	Ghi_D01G00676	D5.v1.pred_00021825-RA	0
5-116:	Ghi_D01G00681	D5.v1.pred_00021826-RA	9e-147
5-117:	Ghi_D01G00686	D5.v1.pred_00021828-RA	0
5-118:	Ghi_D01G00691	D5.v1.pred_00021829-RA	3e-159
5-119:	Ghi_D01G00696	D5.v1.pred_00021830-RA	8e-138
5-120:	Ghi_D01G00701	D5.v1.pred_00021831-RA	0
5-121:	Ghi_D01G00706	D5.v1.pred_00021832-RA	4e-97
5-122:	Ghi_D01G00711	D5.v1.pred_00021833-RA	1e-136
5-123:	Ghi_D01G00716	D5.v1.pred_00021834-RA	0
5-124:	Ghi_D01G00721	D5.v1.pred_00021835-RA	9e-55
5-125:	Ghi_D01G00726	D5.v1.pred_00021836-RA	0
5-126:	Ghi_D01G00736	D5.v1.pred_00021837-RA	0
5-127:	Ghi_D01G00746	D5.v1.pred_00021838-RA	0
5-128:	Ghi_D01G00751	D5.v1.pred_00021839-RA	0
5-129:	Ghi_D01G00756	D5.v1.pred_00021840-RA	6e-122
5-130:	Ghi_D01G00761	D5.v1.pred_00021841-RA	2e-165
5-131:	Ghi_D01G00766	D5.v1.pred_00021842-RA	1e-143
5-132:	Ghi_D01G00771	D5.v1.pred_00021843-RA	4e-99
5-133:	Ghi_D01G00776	D5.v1.pred_00021844-RA	0
5-134:	Ghi_D01G00781	D5.v1.pred_00021845-RA	0
5-135:	Ghi_D01G00786	D5.v1.pred_00021846-RA	0
5-136:	Ghi_D01G00791	D5.v1.pred_00021847-RA	2e-117
5-137:	Ghi_D01G00796	D5.v1.pred_00021848-RA	0
5-138:	Ghi_D01G00806	D5.v1.pred_00021860-RA	0
5-139:	Ghi_D01G00811	D5.v1.pred_00021861-RA	5e-63
5-140:	Ghi_D01G00816	D5.v1.pred_00021862-RA	0
5-141:	Ghi_D01G00821	D5.v1.pred_00021863-RA	0
5-142:	Ghi_D01G00826	D5.v1.pred_00021864-RA	2e-78
5-143:	Ghi_D01G00831	D5.v1.pred_00021865-RA	0
5-144:	Ghi_D01G00841	D5.v1.pred_00021867-RA	0
5-145:	Ghi_D01G00846	D5.v1.pred_00021868-RA	0
5-146:	Ghi_D01G00851	D5.v1.pred_00021870-RA	0
5-147:	Ghi_D01G00856	D5.v1.pred_00021871-RA	0
5-148:	Ghi_D01G00866	D5.v1.pred_00021873-RA	0
5-149:	Ghi_D01G00871	D5.v1.pred_00021874-RA	0
5-150:	Ghi_D01G00876	D5.v1.pred_00021875-RA	0
5-151:	Ghi_D01G00881	D5.v1.pred_00021876-RA	5e-61
5-152:	Ghi_D01G00886	D5.v1.pred_00021877-RA	1e-115
5-153:	Ghi_D01G00891	D5.v1.pred_00021879-RA	3e-94
5-154:	Ghi_D01G00896	D5.v1.pred_00021880-RA	0
5-155:	Ghi_D01G00901	D5.v1.pred_00021881-RA	0
5-156:	Ghi_D01G00906	D5.v1.pred_00021882-RA	0
5-157:	Ghi_D01G00911	D5.v1.pred_00021883-RA	1e-158
5-158:	Ghi_D01G00916	D5.v1.pred_00021884-RA	3e-31
5-159:	Ghi_D01G00921	D5.v1.pred_00021885-RA	4e-132
5-160:	Ghi_D01G00926	D5.v1.pred_00021886-RA	2e-55
5-161:	Ghi_D01G00931	D5.v1.pred_00021889-RA	0
5-162:	Ghi_D01G00941	D5.v1.pred_00021892-RA	0
5-163:	Ghi_D01G00946	D5.v1.pred_00021894-RA	0
5-164:	Ghi_D01G00951	D5.v1.pred_00021895-RA	0
5-165:	Ghi_D01G00961	D5.v1.pred_00021897-RA	0
5-166:	Ghi_D01G00966	D5.v1.pred_00021899-RA	0
5-167:	Ghi_D01G00971	D5.v1.pred_00021900-RA	0
5-168:	Ghi_D01G00976	D5.v1.pred_00021901-RA	0
5-169:	Ghi_D01G00981	D5.v1.pred_00021902-RA	0
5-170:	Ghi_D01G00986	D5.v1.pred_00021903-RA	0
5-171:	Ghi_D01G00991	D5.v1.pred_00021904-RA	2e-178
5-172:	Ghi_D01G00996	D5.v1.pred_00021905-RA	0
5-173:	Ghi_D01G01001	D5.v1.pred_00021907-RA	2e-21
5-174:	Ghi_D01G01011	D5.v1.pred_00021911-RA	0
5-175:	Ghi_D01G01016	D5.v1.pred_00021913-RA	0
5-176:	Ghi_D01G01021	D5.v1.pred_00021914-RA	4e-86
5-177:	Ghi_D01G01026	D5.v1.pred_00021915-RA	3e-114
5-178:	Ghi_D01G01031	D5.v1.pred_00021916-RA	0
5-179:	Ghi_D01G01036	D5.v1.pred_00021917-RA	8e-31
5-180:	Ghi_D01G01046	D5.v1.pred_00021919-RA	0
5-181:	Ghi_D01G01051	D5.v1.pred_00021920-RA	0
5-182:	Ghi_D01G01056	D5.v1.pred_00021921-RA	0
5-183:	Ghi_D01G01061	D5.v1.pred_00021922-RA	0
5-184:	Ghi_D01G01066	D5.v1.pred_00021924-RA	7e-84
5-185:	Ghi_D01G01071	D5.v1.pred_00021925-RA	4e-158
5-186:	Ghi_D01G01086	D5.v1.pred_00021928-RA	2e-142
5-187:	Ghi_D01G01091	D5.v1.pred_00021929-RA	1e-48
5-188:	Ghi_D01G01096	D5.v1.pred_00021931-RA	7e-142
5-189:	Ghi_D01G01101	D5.v1.pred_00021932-RA	2e-56
5-190:	Ghi_D01G01106	D5.v1.pred_00021933-RA	0
5-191:	Ghi_D01G01111	D5.v1.pred_00021934-RA	0
5-192:	Ghi_D01G01116	D5.v1.pred_00021935-RA	5e-119
5-193:	Ghi_D01G01126	D5.v1.pred_00021937-RA	9e-59
5-194:	Ghi_D01G01136	D5.v1.pred_00021938-RA	4e-86
5-195:	Ghi_D01G01141	D5.v1.pred_00021939-RA	0
5-196:	Ghi_D01G01146	D5.v1.pred_00021942-RA	0
5-197:	Ghi_D01G01151	D5.v1.pred_00021943-RA	0
5-198:	Ghi_D01G01161	D5.v1.pred_00021945-RA	0
5-199:	Ghi_D01G01166	D5.v1.pred_00021946-RA	0
5-200:	Ghi_D01G01201	D5.v1.pred_00021957-RA	0
5-201:	Ghi_D01G01206	D5.v1.pred_00021958-RA	1e-144
5-202:	Ghi_D01G01211	D5.v1.pred_00021960-RA	7e-161
5-203:	Ghi_D01G01216	D5.v1.pred_00021962-RA	5e-86
5-204:	Ghi_D01G01221	D5.v1.pred_00021963-RA	6e-172
5-205:	Ghi_D01G01226	D5.v1.pred_00021964-RA	0
5-206:	Ghi_D01G01231	D5.v1.pred_00021965-RA	3e-154
5-207:	Ghi_D01G01236	D5.v1.pred_00021966-RA	1e-41
5-208:	Ghi_D01G01241	D5.v1.pred_00021967-RA	0
5-209:	Ghi_D01G01246	D5.v1.pred_00021968-RA	0
5-210:	Ghi_D01G01251	D5.v1.pred_00021969-RA	0
5-211:	Ghi_D01G01256	D5.v1.pred_00021970-RA	0
5-212:	Ghi_D01G01261	D5.v1.pred_00021971-RA	0
5-213:	Ghi_D01G01266	D5.v1.pred_00021972-RA	0
5-214:	Ghi_D01G01276	D5.v1.pred_00021975-RA	1e-77
5-215:	Ghi_D01G01281	D5.v1.pred_00021976-RA	6e-24
5-216:	Ghi_D01G01286	D5.v1.pred_00021981-RA	0
5-217:	Ghi_D01G01291	D5.v1.pred_00021982-RA	3e-69
5-218:	Ghi_D01G01296	D5.v1.pred_00021985-RA	0
5-219:	Ghi_D01G01301	D5.v1.pred_00021986-RA	2e-71
5-220:	Ghi_D01G01306	D5.v1.pred_00021987-RA	0
5-221:	Ghi_D01G01311	D5.v1.pred_00021988-RA	2e-97
5-222:	Ghi_D01G01316	D5.v1.pred_00021990-RA	4e-40
5-223:	Ghi_D01G01321	D5.v1.pred_00021993-RA	1e-141
5-224:	Ghi_D01G01326	D5.v1.pred_00021994-RA	0
5-225:	Ghi_D01G01331	D5.v1.pred_00021995-RA	8e-141
5-226:	Ghi_D01G01336	D5.v1.pred_00021996-RA	1e-89
5-227:	Ghi_D01G01346	D5.v1.pred_00021998-RA	2e-18
5-228:	Ghi_D01G01351	D5.v1.pred_00022020-RA	1e-20
5-229:	Ghi_D01G01386	D5.v1.pred_00022030-RA	1e-21
5-230:	Ghi_D01G01466	D5.v1.pred_00022052-RA	0
5-231:	Ghi_D01G01481	D5.v1.pred_00022056-RA	8e-102
5-232:	Ghi_D01G01486	D5.v1.pred_00022057-RA	2e-103
5-233:	Ghi_D01G01491	D5.v1.pred_00022058-RA	2e-70
5-234:	Ghi_D01G01496	D5.v1.pred_00022059-RA	0
5-235:	Ghi_D01G01501	D5.v1.pred_00022060-RA	0
5-236:	Ghi_D01G01506	D5.v1.pred_00022061-RA	0
5-237:	Ghi_D01G01516	D5.v1.pred_00022063-RA	0
5-238:	Ghi_D01G01521	D5.v1.pred_00022064-RA	1e-68
5-239:	Ghi_D01G01526	D5.v1.pred_00022067-RA	0
5-240:	Ghi_D01G01541	D5.v1.pred_00022071-RA	0
5-241:	Ghi_D01G01551	D5.v1.pred_00022074-RA	3e-149
5-242:	Ghi_D01G01556	D5.v1.pred_00022075-RA	8e-172
5-243:	Ghi_D01G01561	D5.v1.pred_00022077-RA	0
5-244:	Ghi_D01G01566	D5.v1.pred_00022078-RA	0
5-245:	Ghi_D01G01581	D5.v1.pred_00022080-RA	0
5-246:	Ghi_D01G01586	D5.v1.pred_00022081-RA	4e-147
5-247:	Ghi_D01G01591	D5.v1.pred_00022082-RA	0
5-248:	Ghi_D01G01606	D5.v1.pred_00022083-RA	0
5-249:	Ghi_D01G01611	D5.v1.pred_00022085-RA	6e-64
5-250:	Ghi_D01G01616	D5.v1.pred_00022086-RA	0
5-251:	Ghi_D01G01626	D5.v1.pred_00022087-RA	0
5-252:	Ghi_D01G01631	D5.v1.pred_00022088-RA	0
5-253:	Ghi_D01G01636	D5.v1.pred_00022091-RA	2e-46
5-254:	Ghi_D01G01641	D5.v1.pred_00022092-RA	0
5-255:	Ghi_D01G01646	D5.v1.pred_00022093-RA	7e-100
5-256:	Ghi_D01G01661	D5.v1.pred_00022095-RA	0
5-257:	Ghi_D01G01676	D5.v1.pred_00022102-RA	1e-46
5-258:	Ghi_D01G01681	D5.v1.pred_00022104-RA	2e-106
5-259:	Ghi_D01G01686	D5.v1.pred_00022105-RA	1e-100
5-260:	Ghi_D01G01711	D5.v1.pred_00022110-RA	9e-47
5-261:	Ghi_D01G01726	D5.v1.pred_00022116-RA	0
5-262:	Ghi_D01G01741	D5.v1.pred_00022118-RA	0
5-263:	Ghi_D01G01776	D5.v1.pred_00022132-RA	0
5-264:	Ghi_D01G01781	D5.v1.pred_00022133-RA	8e-83
5-265:	Ghi_D01G01786	D5.v1.pred_00022134-RA	0
5-266:	Ghi_D01G01791	D5.v1.pred_00022135-RA	0
5-267:	Ghi_D01G01796	D5.v1.pred_00022136-RA	2e-78
5-268:	Ghi_D01G01801	D5.v1.pred_00022137-RA	0
5-269:	Ghi_D01G01811	D5.v1.pred_00022145-RA	9e-51
5-270:	Ghi_D01G01816	D5.v1.pred_00022148-RA	3e-35
5-271:	Ghi_D01G01821	D5.v1.pred_00022150-RA	1e-28
5-272:	Ghi_D01G01846	D5.v1.pred_00022158-RA	4e-163
5-273:	Ghi_D01G01851	D5.v1.pred_00022160-RA	0
5-274:	Ghi_D01G01866	D5.v1.pred_00022170-RA	0
5-275:	Ghi_D01G01871	D5.v1.pred_00022171-RA	0
5-276:	Ghi_D01G01876	D5.v1.pred_00022172-RA	0
5-277:	Ghi_D01G01886	D5.v1.pred_00022176-RA	0
5-278:	Ghi_D01G01891	D5.v1.pred_00022178-RA	0
5-279:	Ghi_D01G01896	D5.v1.pred_00022179-RA	0
5-280:	Ghi_D01G01906	D5.v1.pred_00022181-RA	3e-124
5-281:	Ghi_D01G01911	D5.v1.pred_00022182-RA	0
5-282:	Ghi_D01G01921	D5.v1.pred_00022184-RA	0
5-283:	Ghi_D01G01936	D5.v1.pred_00022191-RA	1e-24
5-284:	Ghi_D01G01941	D5.v1.pred_00022192-RA	0
5-285:	Ghi_D01G01946	D5.v1.pred_00022193-RA	0
5-286:	Ghi_D01G01951	D5.v1.pred_00022200-RA	3e-28
5-287:	Ghi_D01G01956	D5.v1.pred_00022201-RA	3e-156
5-288:	Ghi_D01G01961	D5.v1.pred_00022203-RA	5e-177
5-289:	Ghi_D01G01966	D5.v1.pred_00022204-RA	0
5-290:	Ghi_D01G01976	D5.v1.pred_00022206-RA	1e-118
5-291:	Ghi_D01G01991	D5.v1.pred_00022216-RA	0
5-292:	Ghi_D01G02001	D5.v1.pred_00022218-RA	5e-17
5-293:	Ghi_D01G02016	D5.v1.pred_00022227-RA	0
5-294:	Ghi_D01G02026	D5.v1.pred_00022228-RA	0
5-295:	Ghi_D01G02031	D5.v1.pred_00022229-RA	5e-140
5-296:	Ghi_D01G02046	D5.v1.pred_00022237-RA	4e-22
5-297:	Ghi_D01G02051	D5.v1.pred_00022238-RA	0
5-298:	Ghi_D01G02056	D5.v1.pred_00022240-RA	0
5-299:	Ghi_D01G02066	D5.v1.pred_00022241-RA	1e-112
5-300:	Ghi_D01G02086	D5.v1.pred_00022251-RA	0
5-301:	Ghi_D01G02101	D5.v1.pred_00022256-RA	0
5-302:	Ghi_D01G02111	D5.v1.pred_00022257-RA	0
5-303:	Ghi_D01G02116	D5.v1.pred_00022269-RA	5e-153
5-304:	Ghi_D01G02121	D5.v1.pred_00022270-RA	0
5-305:	Ghi_D01G02126	D5.v1.pred_00022271-RA	0
5-306:	Ghi_D01G02136	D5.v1.pred_00022272-RA	0
5-307:	Ghi_D01G02146	D5.v1.pred_00022273-RA	6e-69
5-308:	Ghi_D01G02151	D5.v1.pred_00022274-RA	1e-102
5-309:	Ghi_D01G02156	D5.v1.pred_00022275-RA	0
5-310:	Ghi_D01G02161	D5.v1.pred_00022276-RA	6e-170
5-311:	Ghi_D01G02166	D5.v1.pred_00022279-RA	0
5-312:	Ghi_D01G02171	D5.v1.pred_00022280-RA	5e-42
5-313:	Ghi_D01G02176	D5.v1.pred_00022281-RA	2e-135
5-314:	Ghi_D01G02181	D5.v1.pred_00022282-RA	8e-162
5-315:	Ghi_D01G02186	D5.v1.pred_00022283-RA	2e-92
5-316:	Ghi_D01G02191	D5.v1.pred_00022284-RA	0
5-317:	Ghi_D01G02196	D5.v1.pred_00022286-RA	0
5-318:	Ghi_D01G02201	D5.v1.pred_00022306-RA	0
5-319:	Ghi_D01G02211	D5.v1.pred_00022307-RA	1e-141
5-320:	Ghi_D01G02216	D5.v1.pred_00022308-RA	0
5-321:	Ghi_D01G02241	D5.v1.pred_00022312-RA	0
5-322:	Ghi_D01G02251	D5.v1.pred_00022314-RA	2e-129
5-323:	Ghi_D01G02256	D5.v1.pred_00022316-RA	0
5-324:	Ghi_D01G02266	D5.v1.pred_00022318-RA	2e-85
5-325:	Ghi_D01G02271	D5.v1.pred_00022319-RA	0
5-326:	Ghi_D01G02276	D5.v1.pred_00022320-RA	0
5-327:	Ghi_D01G02281	D5.v1.pred_00022321-RA	0
5-328:	Ghi_D01G02296	D5.v1.pred_00022324-RA	0
5-329:	Ghi_D01G02301	D5.v1.pred_00022325-RA	0
5-330:	Ghi_D01G02306	D5.v1.pred_00022326-RA	8e-68
5-331:	Ghi_D01G02311	D5.v1.pred_00022327-RA	4e-67
5-332:	Ghi_D01G02316	D5.v1.pred_00022328-RA	0
5-333:	Ghi_D01G02336	D5.v1.pred_00022332-RA	0
5-334:	Ghi_D01G02341	D5.v1.pred_00022333-RA	0
5-335:	Ghi_D01G02346	D5.v1.pred_00022334-RA	0
5-336:	Ghi_D01G02351	D5.v1.pred_00022335-RA	8e-58
5-337:	Ghi_D01G02356	D5.v1.pred_00022336-RA	3e-90
5-338:	Ghi_D01G02376	D5.v1.pred_00022341-RA	0
5-339:	Ghi_D01G02381	D5.v1.pred_00022342-RA	7e-61
5-340:	Ghi_D01G02391	D5.v1.pred_00022344-RA	0
5-341:	Ghi_D01G02396	D5.v1.pred_00022346-RA	0
5-342:	Ghi_D01G02401	D5.v1.pred_00022347-RA	0
## Alignment 6: score=15276.0 e_value=0 N=314 D01&D5_01 plus
6- 0:	Ghi_D01G07411	D5.v1.pred_00023535-RA	0
6- 1:	Ghi_D01G07416	D5.v1.pred_00023539-RA	0
6- 2:	Ghi_D01G07451	D5.v1.pred_00023556-RA	5e-101
6- 3:	Ghi_D01G07521	D5.v1.pred_00023574-RA	0
6- 4:	Ghi_D01G07526	D5.v1.pred_00023580-RA	0
6- 5:	Ghi_D01G07531	D5.v1.pred_00023582-RA	0
6- 6:	Ghi_D01G07546	D5.v1.pred_00023584-RA	0
6- 7:	Ghi_D01G07556	D5.v1.pred_00023585-RA	3e-133
6- 8:	Ghi_D01G07566	D5.v1.pred_00023586-RA	1e-26
6- 9:	Ghi_D01G07571	D5.v1.pred_00023587-RA	0
6- 10:	Ghi_D01G07576	D5.v1.pred_00023588-RA	0
6- 11:	Ghi_D01G07581	D5.v1.pred_00023590-RA	0
6- 12:	Ghi_D01G07586	D5.v1.pred_00023591-RA	9e-88
6- 13:	Ghi_D01G07611	D5.v1.pred_00023592-RA	8e-119
6- 14:	Ghi_D01G07616	D5.v1.pred_00023595-RA	0
6- 15:	Ghi_D01G07626	D5.v1.pred_00023600-RA	1e-42
6- 16:	Ghi_D01G07631	D5.v1.pred_00023601-RA	2e-16
6- 17:	Ghi_D01G07636	D5.v1.pred_00023602-RA	6e-90
6- 18:	Ghi_D01G07641	D5.v1.pred_00023605-RA	8e-138
6- 19:	Ghi_D01G07646	D5.v1.pred_00023606-RA	5e-178
6- 20:	Ghi_D01G07651	D5.v1.pred_00023607-RA	0
6- 21:	Ghi_D01G07671	D5.v1.pred_00023608-RA	2e-66
6- 22:	Ghi_D01G07676	D5.v1.pred_00023609-RA	0
6- 23:	Ghi_D01G07686	D5.v1.pred_00023612-RA	0
6- 24:	Ghi_D01G07691	D5.v1.pred_00023613-RA	0
6- 25:	Ghi_D01G07711	D5.v1.pred_00023615-RA	5e-47
6- 26:	Ghi_D01G07716	D5.v1.pred_00023617-RA	1e-132
6- 27:	Ghi_D01G07726	D5.v1.pred_00023621-RA	2e-31
6- 28:	Ghi_D01G07756	D5.v1.pred_00023628-RA	0
6- 29:	Ghi_D01G07761	D5.v1.pred_00023631-RA	1e-159
6- 30:	Ghi_D01G07766	D5.v1.pred_00023632-RA	0
6- 31:	Ghi_D01G07781	D5.v1.pred_00023634-RA	0
6- 32:	Ghi_D01G07801	D5.v1.pred_00023635-RA	0
6- 33:	Ghi_D01G07806	D5.v1.pred_00023637-RA	0
6- 34:	Ghi_D01G07816	D5.v1.pred_00023638-RA	9e-25
6- 35:	Ghi_D01G07821	D5.v1.pred_00023639-RA	0
6- 36:	Ghi_D01G07826	D5.v1.pred_00023640-RA	1e-110
6- 37:	Ghi_D01G07831	D5.v1.pred_00023643-RA	0
6- 38:	Ghi_D01G07841	D5.v1.pred_00023644-RA	2e-41
6- 39:	Ghi_D01G07846	D5.v1.pred_00023645-RA	0
6- 40:	Ghi_D01G07851	D5.v1.pred_00023646-RA	1e-96
6- 41:	Ghi_D01G07861	D5.v1.pred_00023647-RA	0
6- 42:	Ghi_D01G07866	D5.v1.pred_00023649-RA	8e-60
6- 43:	Ghi_D01G07876	D5.v1.pred_00023651-RA	7e-71
6- 44:	Ghi_D01G07891	D5.v1.pred_00023655-RA	0
6- 45:	Ghi_D01G07896	D5.v1.pred_00023656-RA	0
6- 46:	Ghi_D01G07901	D5.v1.pred_00023657-RA	2e-161
6- 47:	Ghi_D01G07906	D5.v1.pred_00023658-RA	0
6- 48:	Ghi_D01G07911	D5.v1.pred_00023659-RA	0
6- 49:	Ghi_D01G07931	D5.v1.pred_00023660-RA	0
6- 50:	Ghi_D01G07936	D5.v1.pred_00023661-RA	0
6- 51:	Ghi_D01G07941	D5.v1.pred_00023663-RA	2e-98
6- 52:	Ghi_D01G07956	D5.v1.pred_00023666-RA	0
6- 53:	Ghi_D01G07966	D5.v1.pred_00023667-RA	7e-101
6- 54:	Ghi_D01G07976	D5.v1.pred_00023668-RA	4e-96
6- 55:	Ghi_D01G07981	D5.v1.pred_00023672-RA	0
6- 56:	Ghi_D01G07986	D5.v1.pred_00023673-RA	5e-39
6- 57:	Ghi_D01G08026	D5.v1.pred_00023674-RA	5e-176
6- 58:	Ghi_D01G08031	D5.v1.pred_00023675-RA	0
6- 59:	Ghi_D01G08036	D5.v1.pred_00023678-RA	2e-159
6- 60:	Ghi_D01G08041	D5.v1.pred_00023679-RA	0
6- 61:	Ghi_D01G08051	D5.v1.pred_00023680-RA	0
6- 62:	Ghi_D01G08061	D5.v1.pred_00023681-RA	0
6- 63:	Ghi_D01G08066	D5.v1.pred_00023682-RA	7e-124
6- 64:	Ghi_D01G08071	D5.v1.pred_00023684-RA	0
6- 65:	Ghi_D01G08081	D5.v1.pred_00023688-RA	1e-106
6- 66:	Ghi_D01G08086	D5.v1.pred_00023689-RA	0
6- 67:	Ghi_D01G08096	D5.v1.pred_00023690-RA	0
6- 68:	Ghi_D01G08101	D5.v1.pred_00023691-RA	0
6- 69:	Ghi_D01G08111	D5.v1.pred_00023697-RA	5e-111
6- 70:	Ghi_D01G08116	D5.v1.pred_00023699-RA	7e-67
6- 71:	Ghi_D01G08126	D5.v1.pred_00023700-RA	1e-92
6- 72:	Ghi_D01G08131	D5.v1.pred_00023701-RA	5e-87
6- 73:	Ghi_D01G08141	D5.v1.pred_00023704-RA	0
6- 74:	Ghi_D01G08146	D5.v1.pred_00023706-RA	8e-42
6- 75:	Ghi_D01G08161	D5.v1.pred_00023710-RA	0
6- 76:	Ghi_D01G08171	D5.v1.pred_00023713-RA	0
6- 77:	Ghi_D01G08176	D5.v1.pred_00023714-RA	3e-132
6- 78:	Ghi_D01G08191	D5.v1.pred_00023720-RA	6e-142
6- 79:	Ghi_D01G08196	D5.v1.pred_00023721-RA	6e-136
6- 80:	Ghi_D01G08211	D5.v1.pred_00023722-RA	0
6- 81:	Ghi_D01G08216	D5.v1.pred_00023723-RA	4e-176
6- 82:	Ghi_D01G08231	D5.v1.pred_00023725-RA	0
6- 83:	Ghi_D01G08241	D5.v1.pred_00023727-RA	0
6- 84:	Ghi_D01G08256	D5.v1.pred_00023729-RA	0
6- 85:	Ghi_D01G08276	D5.v1.pred_00023734-RA	7e-104
6- 86:	Ghi_D01G08286	D5.v1.pred_00023737-RA	2e-75
6- 87:	Ghi_D01G08296	D5.v1.pred_00023739-RA	0
6- 88:	Ghi_D01G08301	D5.v1.pred_00023740-RA	0
6- 89:	Ghi_D01G08306	D5.v1.pred_00023745-RA	4e-58
6- 90:	Ghi_D01G08316	D5.v1.pred_00023751-RA	3e-139
6- 91:	Ghi_D01G08321	D5.v1.pred_00023752-RA	7e-54
6- 92:	Ghi_D01G08326	D5.v1.pred_00023753-RA	0
6- 93:	Ghi_D01G08331	D5.v1.pred_00023754-RA	4e-123
6- 94:	Ghi_D01G08341	D5.v1.pred_00023757-RA	3e-52
6- 95:	Ghi_D01G08346	D5.v1.pred_00023758-RA	0
6- 96:	Ghi_D01G08351	D5.v1.pred_00023760-RA	2e-147
6- 97:	Ghi_D01G08356	D5.v1.pred_00023761-RA	0
6- 98:	Ghi_D01G08366	D5.v1.pred_00023762-RA	0
6- 99:	Ghi_D01G08381	D5.v1.pred_00023763-RA	0
6-100:	Ghi_D01G08391	D5.v1.pred_00023769-RA	0
6-101:	Ghi_D01G08396	D5.v1.pred_00023770-RA	0
6-102:	Ghi_D01G08401	D5.v1.pred_00023771-RA	0
6-103:	Ghi_D01G08406	D5.v1.pred_00023772-RA	1e-152
6-104:	Ghi_D01G08421	D5.v1.pred_00023773-RA	0
6-105:	Ghi_D01G08431	D5.v1.pred_00023776-RA	0
6-106:	Ghi_D01G08441	D5.v1.pred_00023777-RA	0
6-107:	Ghi_D01G08451	D5.v1.pred_00023778-RA	8e-70
6-108:	Ghi_D01G08456	D5.v1.pred_00023779-RA	1e-52
6-109:	Ghi_D01G08461	D5.v1.pred_00023783-RA	0
6-110:	Ghi_D01G08466	D5.v1.pred_00023785-RA	0
6-111:	Ghi_D01G08476	D5.v1.pred_00023787-RA	0
6-112:	Ghi_D01G08501	D5.v1.pred_00023788-RA	0
6-113:	Ghi_D01G08511	D5.v1.pred_00023789-RA	6e-127
6-114:	Ghi_D01G08516	D5.v1.pred_00023790-RA	0
6-115:	Ghi_D01G08526	D5.v1.pred_00023791-RA	0
6-116:	Ghi_D01G08531	D5.v1.pred_00023792-RA	5e-17
6-117:	Ghi_D01G08546	D5.v1.pred_00023793-RA	0
6-118:	Ghi_D01G08561	D5.v1.pred_00023795-RA	9e-34
6-119:	Ghi_D01G08566	D5.v1.pred_00023798-RA	0
6-120:	Ghi_D01G08586	D5.v1.pred_00023799-RA	0
6-121:	Ghi_D01G08591	D5.v1.pred_00023800-RA	7e-41
6-122:	Ghi_D01G08596	D5.v1.pred_00023802-RA	0
6-123:	Ghi_D01G08606	D5.v1.pred_00023803-RA	0
6-124:	Ghi_D01G08611	D5.v1.pred_00023804-RA	1e-52
6-125:	Ghi_D01G08616	D5.v1.pred_00023807-RA	2e-90
6-126:	Ghi_D01G08621	D5.v1.pred_00023808-RA	0
6-127:	Ghi_D01G08626	D5.v1.pred_00023809-RA	8e-172
6-128:	Ghi_D01G08631	D5.v1.pred_00023811-RA	7e-52
6-129:	Ghi_D01G08636	D5.v1.pred_00023812-RA	0
6-130:	Ghi_D01G08641	D5.v1.pred_00023813-RA	0
6-131:	Ghi_D01G08651	D5.v1.pred_00023814-RA	0
6-132:	Ghi_D01G08656	D5.v1.pred_00023815-RA	2e-148
6-133:	Ghi_D01G08661	D5.v1.pred_00023816-RA	2e-82
6-134:	Ghi_D01G08666	D5.v1.pred_00023817-RA	8e-104
6-135:	Ghi_D01G08686	D5.v1.pred_00023820-RA	0
6-136:	Ghi_D01G08691	D5.v1.pred_00023821-RA	0
6-137:	Ghi_D01G08701	D5.v1.pred_00023822-RA	2e-110
6-138:	Ghi_D01G08711	D5.v1.pred_00023824-RA	1e-61
6-139:	Ghi_D01G08721	D5.v1.pred_00023826-RA	0
6-140:	Ghi_D01G08731	D5.v1.pred_00023828-RA	0
6-141:	Ghi_D01G08736	D5.v1.pred_00023829-RA	4e-154
6-142:	Ghi_D01G08741	D5.v1.pred_00023830-RA	0
6-143:	Ghi_D01G08751	D5.v1.pred_00023831-RA	0
6-144:	Ghi_D01G08756	D5.v1.pred_00023832-RA	0
6-145:	Ghi_D01G08761	D5.v1.pred_00023833-RA	3e-86
6-146:	Ghi_D01G08766	D5.v1.pred_00023834-RA	2e-129
6-147:	Ghi_D01G08776	D5.v1.pred_00023839-RA	1e-101
6-148:	Ghi_D01G08781	D5.v1.pred_00023840-RA	1e-96
6-149:	Ghi_D01G08786	D5.v1.pred_00023842-RA	3e-117
6-150:	Ghi_D01G08791	D5.v1.pred_00023843-RA	1e-79
6-151:	Ghi_D01G08796	D5.v1.pred_00023844-RA	0
6-152:	Ghi_D01G08806	D5.v1.pred_00023845-RA	2e-84
6-153:	Ghi_D01G08826	D5.v1.pred_00023849-RA	2e-112
6-154:	Ghi_D01G08881	D5.v1.pred_00023854-RA	0
6-155:	Ghi_D01G08886	D5.v1.pred_00023856-RA	0
6-156:	Ghi_D01G08891	D5.v1.pred_00023857-RA	8e-130
6-157:	Ghi_D01G08901	D5.v1.pred_00023862-RA	0
6-158:	Ghi_D01G08906	D5.v1.pred_00023863-RA	0
6-159:	Ghi_D01G08911	D5.v1.pred_00023864-RA	0
6-160:	Ghi_D01G08916	D5.v1.pred_00023865-RA	3e-133
6-161:	Ghi_D01G08926	D5.v1.pred_00023867-RA	1e-68
6-162:	Ghi_D01G08931	D5.v1.pred_00023871-RA	0
6-163:	Ghi_D01G08936	D5.v1.pred_00023874-RA	6e-126
6-164:	Ghi_D01G08941	D5.v1.pred_00023875-RA	1e-126
6-165:	Ghi_D01G08946	D5.v1.pred_00023877-RA	0
6-166:	Ghi_D01G08951	D5.v1.pred_00023880-RA	0
6-167:	Ghi_D01G08956	D5.v1.pred_00023883-RA	4e-83
6-168:	Ghi_D01G08966	D5.v1.pred_00023884-RA	3e-79
6-169:	Ghi_D01G08971	D5.v1.pred_00023886-RA	3e-95
6-170:	Ghi_D01G08976	D5.v1.pred_00023887-RA	0
6-171:	Ghi_D01G08981	D5.v1.pred_00023889-RA	5e-110
6-172:	Ghi_D01G08986	D5.v1.pred_00023892-RA	0
6-173:	Ghi_D01G08991	D5.v1.pred_00023894-RA	2e-135
6-174:	Ghi_D01G08996	D5.v1.pred_00023895-RA	3e-167
6-175:	Ghi_D01G09001	D5.v1.pred_00023899-RA	6e-64
6-176:	Ghi_D01G09006	D5.v1.pred_00023900-RA	0
6-177:	Ghi_D01G09011	D5.v1.pred_00023901-RA	2e-111
6-178:	Ghi_D01G09021	D5.v1.pred_00023903-RA	0
6-179:	Ghi_D01G09026	D5.v1.pred_00023904-RA	3e-144
6-180:	Ghi_D01G09031	D5.v1.pred_00023905-RA	1e-76
6-181:	Ghi_D01G09041	D5.v1.pred_00023907-RA	0
6-182:	Ghi_D01G09046	D5.v1.pred_00023910-RA	0
6-183:	Ghi_D01G09056	D5.v1.pred_00023920-RA	0
6-184:	Ghi_D01G09061	D5.v1.pred_00023921-RA	0
6-185:	Ghi_D01G09066	D5.v1.pred_00023922-RA	0
6-186:	Ghi_D01G09071	D5.v1.pred_00023923-RA	0
6-187:	Ghi_D01G09081	D5.v1.pred_00023927-RA	0
6-188:	Ghi_D01G09086	D5.v1.pred_00023928-RA	6e-92
6-189:	Ghi_D01G09091	D5.v1.pred_00023929-RA	0
6-190:	Ghi_D01G09096	D5.v1.pred_00023930-RA	1e-84
6-191:	Ghi_D01G09101	D5.v1.pred_00023931-RA	0
6-192:	Ghi_D01G09106	D5.v1.pred_00023932-RA	2e-163
6-193:	Ghi_D01G09116	D5.v1.pred_00023933-RA	0
6-194:	Ghi_D01G09121	D5.v1.pred_00023934-RA	0
6-195:	Ghi_D01G09126	D5.v1.pred_00023936-RA	0
6-196:	Ghi_D01G09131	D5.v1.pred_00023937-RA	0
6-197:	Ghi_D01G09136	D5.v1.pred_00023938-RA	1e-30
6-198:	Ghi_D01G09146	D5.v1.pred_00023946-RA	0
6-199:	Ghi_D01G09151	D5.v1.pred_00023947-RA	2e-166
6-200:	Ghi_D01G09156	D5.v1.pred_00023948-RA	0
6-201:	Ghi_D01G09161	D5.v1.pred_00023949-RA	0
6-202:	Ghi_D01G09166	D5.v1.pred_00023950-RA	2e-120
6-203:	Ghi_D01G09171	D5.v1.pred_00023951-RA	0
6-204:	Ghi_D01G09191	D5.v1.pred_00023953-RA	1e-108
6-205:	Ghi_D01G09206	D5.v1.pred_00023956-RA	1e-150
6-206:	Ghi_D01G09211	D5.v1.pred_00023958-RA	1e-140
6-207:	Ghi_D01G09216	D5.v1.pred_00023959-RA	6e-176
6-208:	Ghi_D01G09231	D5.v1.pred_00023982-RA	0
6-209:	Ghi_D01G09236	D5.v1.pred_00023984-RA	8e-109
6-210:	Ghi_D01G09246	D5.v1.pred_00023986-RA	0
6-211:	Ghi_D01G09251	D5.v1.pred_00023990-RA	0
6-212:	Ghi_D01G09256	D5.v1.pred_00023991-RA	0
6-213:	Ghi_D01G09261	D5.v1.pred_00023992-RA	0
6-214:	Ghi_D01G09266	D5.v1.pred_00023993-RA	0
6-215:	Ghi_D01G09271	D5.v1.pred_00023995-RA	0
6-216:	Ghi_D01G09276	D5.v1.pred_00023996-RA	0
6-217:	Ghi_D01G09281	D5.v1.pred_00023999-RA	0
6-218:	Ghi_D01G09286	D5.v1.pred_00024000-RA	1e-177
6-219:	Ghi_D01G09291	D5.v1.pred_00024001-RA	0
6-220:	Ghi_D01G09296	D5.v1.pred_00024002-RA	0
6-221:	Ghi_D01G09301	D5.v1.pred_00024004-RA	0
6-222:	Ghi_D01G09306	D5.v1.pred_00024005-RA	1e-72
6-223:	Ghi_D01G09311	D5.v1.pred_00024006-RA	4e-158
6-224:	Ghi_D01G09316	D5.v1.pred_00024007-RA	0
6-225:	Ghi_D01G09321	D5.v1.pred_00024008-RA	0
6-226:	Ghi_D01G09331	D5.v1.pred_00024012-RA	0
6-227:	Ghi_D01G09336	D5.v1.pred_00024013-RA	0
6-228:	Ghi_D01G09341	D5.v1.pred_00024014-RA	0
6-229:	Ghi_D01G09346	D5.v1.pred_00024015-RA	0
6-230:	Ghi_D01G09356	D5.v1.pred_00024016-RA	0
6-231:	Ghi_D01G09361	D5.v1.pred_00024017-RA	0
6-232:	Ghi_D01G09371	D5.v1.pred_00024018-RA	6e-109
6-233:	Ghi_D01G09376	D5.v1.pred_00024019-RA	1e-116
6-234:	Ghi_D01G09381	D5.v1.pred_00024022-RA	3e-166
6-235:	Ghi_D01G09386	D5.v1.pred_00024023-RA	3e-152
6-236:	Ghi_D01G09391	D5.v1.pred_00024024-RA	0
6-237:	Ghi_D01G09401	D5.v1.pred_00024025-RA	7e-145
6-238:	Ghi_D01G09406	D5.v1.pred_00024026-RA	0
6-239:	Ghi_D01G09411	D5.v1.pred_00024028-RA	1e-153
6-240:	Ghi_D01G09416	D5.v1.pred_00024029-RA	0
6-241:	Ghi_D01G09421	D5.v1.pred_00024030-RA	1e-85
6-242:	Ghi_D01G09426	D5.v1.pred_00024032-RA	4e-176
6-243:	Ghi_D01G09431	D5.v1.pred_00024033-RA	0
6-244:	Ghi_D01G09436	D5.v1.pred_00024034-RA	0
6-245:	Ghi_D01G09441	D5.v1.pred_00024036-RA	6e-49
6-246:	Ghi_D01G09446	D5.v1.pred_00024037-RA	3e-114
6-247:	Ghi_D01G09451	D5.v1.pred_00024038-RA	0
6-248:	Ghi_D01G09456	D5.v1.pred_00024039-RA	1e-82
6-249:	Ghi_D01G09466	D5.v1.pred_00024049-RA	0
6-250:	Ghi_D01G09471	D5.v1.pred_00024050-RA	6e-46
6-251:	Ghi_D01G09476	D5.v1.pred_00024051-RA	0
6-252:	Ghi_D01G09481	D5.v1.pred_00024055-RA	0
6-253:	Ghi_D01G09486	D5.v1.pred_00024056-RA	0
6-254:	Ghi_D01G09491	D5.v1.pred_00024057-RA	0
6-255:	Ghi_D01G09496	D5.v1.pred_00024061-RA	0
6-256:	Ghi_D01G09501	D5.v1.pred_00024062-RA	0
6-257:	Ghi_D01G09506	D5.v1.pred_00024063-RA	0
6-258:	Ghi_D01G09516	D5.v1.pred_00024064-RA	0
6-259:	Ghi_D01G09521	D5.v1.pred_00024065-RA	0
6-260:	Ghi_D01G09536	D5.v1.pred_00024066-RA	2e-98
6-261:	Ghi_D01G09546	D5.v1.pred_00024068-RA	1e-32
6-262:	Ghi_D01G09551	D5.v1.pred_00024069-RA	0
6-263:	Ghi_D01G09556	D5.v1.pred_00024070-RA	4e-154
6-264:	Ghi_D01G09566	D5.v1.pred_00024072-RA	0
6-265:	Ghi_D01G09576	D5.v1.pred_00024073-RA	1e-119
6-266:	Ghi_D01G09586	D5.v1.pred_00024076-RA	0
6-267:	Ghi_D01G09591	D5.v1.pred_00024080-RA	1e-21
6-268:	Ghi_D01G09596	D5.v1.pred_00024082-RA	1e-123
6-269:	Ghi_D01G09601	D5.v1.pred_00024083-RA	0
6-270:	Ghi_D01G09611	D5.v1.pred_00024084-RA	0
6-271:	Ghi_D01G09621	D5.v1.pred_00024086-RA	0
6-272:	Ghi_D01G09626	D5.v1.pred_00024087-RA	0
6-273:	Ghi_D01G09641	D5.v1.pred_00024088-RA	8e-105
6-274:	Ghi_D01G09651	D5.v1.pred_00024089-RA	0
6-275:	Ghi_D01G09656	D5.v1.pred_00024090-RA	0
6-276:	Ghi_D01G09666	D5.v1.pred_00024091-RA	0
6-277:	Ghi_D01G09676	D5.v1.pred_00024092-RA	0
6-278:	Ghi_D01G09681	D5.v1.pred_00024093-RA	0
6-279:	Ghi_D01G09686	D5.v1.pred_00024095-RA	0
6-280:	Ghi_D01G09691	D5.v1.pred_00024096-RA	0
6-281:	Ghi_D01G09696	D5.v1.pred_00024103-RA	7e-100
6-282:	Ghi_D01G09701	D5.v1.pred_00024104-RA	3e-13
6-283:	Ghi_D01G09711	D5.v1.pred_00024105-RA	3e-162
6-284:	Ghi_D01G09716	D5.v1.pred_00024106-RA	2e-170
6-285:	Ghi_D01G09721	D5.v1.pred_00024108-RA	0
6-286:	Ghi_D01G09726	D5.v1.pred_00024109-RA	0
6-287:	Ghi_D01G09731	D5.v1.pred_00024111-RA	0
6-288:	Ghi_D01G09736	D5.v1.pred_00024112-RA	2e-128
6-289:	Ghi_D01G09741	D5.v1.pred_00024113-RA	0
6-290:	Ghi_D01G09746	D5.v1.pred_00024114-RA	1e-158
6-291:	Ghi_D01G09751	D5.v1.pred_00024116-RA	0
6-292:	Ghi_D01G09761	D5.v1.pred_00024119-RA	0
6-293:	Ghi_D01G09766	D5.v1.pred_00024122-RA	0
6-294:	Ghi_D01G09771	D5.v1.pred_00024123-RA	0
6-295:	Ghi_D01G09776	D5.v1.pred_00024124-RA	5e-98
6-296:	Ghi_D01G09781	D5.v1.pred_00024125-RA	0
6-297:	Ghi_D01G09791	D5.v1.pred_00024130-RA	4e-116
6-298:	Ghi_D01G09796	D5.v1.pred_00024131-RA	8e-153
6-299:	Ghi_D01G09806	D5.v1.pred_00024132-RA	9e-69
6-300:	Ghi_D01G09811	D5.v1.pred_00024133-RA	0
6-301:	Ghi_D01G09816	D5.v1.pred_00024135-RA	0
6-302:	Ghi_D01G09821	D5.v1.pred_00024136-RA	0
6-303:	Ghi_D01G09826	D5.v1.pred_00024137-RA	0
6-304:	Ghi_D01G09831	D5.v1.pred_00024139-RA	0
6-305:	Ghi_D01G09841	D5.v1.pred_00024140-RA	0
6-306:	Ghi_D01G09846	D5.v1.pred_00024141-RA	1e-171
6-307:	Ghi_D01G09851	D5.v1.pred_00024142-RA	0
6-308:	Ghi_D01G09856	D5.v1.pred_00024143-RA	0
6-309:	Ghi_D01G09861	D5.v1.pred_00024144-RA	0
6-310:	Ghi_D01G09866	D5.v1.pred_00024145-RA	0
6-311:	Ghi_D01G09876	D5.v1.pred_00024147-RA	1e-48
6-312:	Ghi_D01G09986	D5.v1.pred_00024169-RA	0
6-313:	Ghi_D01G10041	D5.v1.pred_00024179-RA	2e-158
## Alignment 7: score=14766.0 e_value=0 N=299 D01&D5_01 plus
7- 0:	Ghi_D01G10226	D5.v1.pred_00024195-RA	5e-149
7- 1:	Ghi_D01G10231	D5.v1.pred_00024196-RA	0
7- 2:	Ghi_D01G10236	D5.v1.pred_00024197-RA	0
7- 3:	Ghi_D01G10241	D5.v1.pred_00024199-RA	2e-58
7- 4:	Ghi_D01G10246	D5.v1.pred_00024200-RA	2e-164
7- 5:	Ghi_D01G10251	D5.v1.pred_00024205-RA	0
7- 6:	Ghi_D01G10256	D5.v1.pred_00024208-RA	0
7- 7:	Ghi_D01G10276	D5.v1.pred_00024210-RA	2e-164
7- 8:	Ghi_D01G10291	D5.v1.pred_00024211-RA	0
7- 9:	Ghi_D01G10296	D5.v1.pred_00024212-RA	4e-129
7- 10:	Ghi_D01G10306	D5.v1.pred_00024214-RA	1e-159
7- 11:	Ghi_D01G10311	D5.v1.pred_00024215-RA	0
7- 12:	Ghi_D01G10316	D5.v1.pred_00024217-RA	0
7- 13:	Ghi_D01G10321	D5.v1.pred_00024218-RA	0
7- 14:	Ghi_D01G10326	D5.v1.pred_00024219-RA	0
7- 15:	Ghi_D01G10331	D5.v1.pred_00024220-RA	8e-37
7- 16:	Ghi_D01G10341	D5.v1.pred_00024221-RA	1e-114
7- 17:	Ghi_D01G10346	D5.v1.pred_00024222-RA	0
7- 18:	Ghi_D01G10351	D5.v1.pred_00024223-RA	0
7- 19:	Ghi_D01G10371	D5.v1.pred_00024226-RA	0
7- 20:	Ghi_D01G10376	D5.v1.pred_00024227-RA	0
7- 21:	Ghi_D01G10386	D5.v1.pred_00024229-RA	3e-123
7- 22:	Ghi_D01G10391	D5.v1.pred_00024230-RA	0
7- 23:	Ghi_D01G10396	D5.v1.pred_00024231-RA	6e-30
7- 24:	Ghi_D01G10401	D5.v1.pred_00024236-RA	0
7- 25:	Ghi_D01G10406	D5.v1.pred_00024237-RA	0
7- 26:	Ghi_D01G10411	D5.v1.pred_00024238-RA	0
7- 27:	Ghi_D01G10416	D5.v1.pred_00024239-RA	0
7- 28:	Ghi_D01G10426	D5.v1.pred_00024240-RA	0
7- 29:	Ghi_D01G10431	D5.v1.pred_00024241-RA	0
7- 30:	Ghi_D01G10436	D5.v1.pred_00024243-RA	2e-53
7- 31:	Ghi_D01G10441	D5.v1.pred_00024244-RA	0
7- 32:	Ghi_D01G10446	D5.v1.pred_00024245-RA	0
7- 33:	Ghi_D01G10451	D5.v1.pred_00024246-RA	0
7- 34:	Ghi_D01G10456	D5.v1.pred_00024247-RA	7e-90
7- 35:	Ghi_D01G10461	D5.v1.pred_00024248-RA	0
7- 36:	Ghi_D01G10466	D5.v1.pred_00024249-RA	0
7- 37:	Ghi_D01G10471	D5.v1.pred_00024251-RA	0
7- 38:	Ghi_D01G10476	D5.v1.pred_00024252-RA	0
7- 39:	Ghi_D01G10481	D5.v1.pred_00024253-RA	0
7- 40:	Ghi_D01G10486	D5.v1.pred_00024254-RA	1e-66
7- 41:	Ghi_D01G10491	D5.v1.pred_00024255-RA	0
7- 42:	Ghi_D01G10496	D5.v1.pred_00024256-RA	8e-119
7- 43:	Ghi_D01G10501	D5.v1.pred_00024257-RA	0
7- 44:	Ghi_D01G10506	D5.v1.pred_00024258-RA	0
7- 45:	Ghi_D01G10511	D5.v1.pred_00024259-RA	0
7- 46:	Ghi_D01G10521	D5.v1.pred_00024260-RA	0
7- 47:	Ghi_D01G10526	D5.v1.pred_00024261-RA	3e-105
7- 48:	Ghi_D01G10531	D5.v1.pred_00024263-RA	0
7- 49:	Ghi_D01G10536	D5.v1.pred_00024264-RA	2e-168
7- 50:	Ghi_D01G10541	D5.v1.pred_00024266-RA	0
7- 51:	Ghi_D01G10546	D5.v1.pred_00024267-RA	0
7- 52:	Ghi_D01G10551	D5.v1.pred_00024268-RA	0
7- 53:	Ghi_D01G10561	D5.v1.pred_00024269-RA	0
7- 54:	Ghi_D01G10571	D5.v1.pred_00024270-RA	0
7- 55:	Ghi_D01G10576	D5.v1.pred_00024271-RA	1e-86
7- 56:	Ghi_D01G10586	D5.v1.pred_00024272-RA	5e-162
7- 57:	Ghi_D01G10591	D5.v1.pred_00024273-RA	1e-148
7- 58:	Ghi_D01G10601	D5.v1.pred_00024276-RA	0
7- 59:	Ghi_D01G10606	D5.v1.pred_00024277-RA	9e-171
7- 60:	Ghi_D01G10611	D5.v1.pred_00024278-RA	5e-168
7- 61:	Ghi_D01G10616	D5.v1.pred_00024282-RA	0
7- 62:	Ghi_D01G10621	D5.v1.pred_00024283-RA	0
7- 63:	Ghi_D01G10626	D5.v1.pred_00024284-RA	0
7- 64:	Ghi_D01G10641	D5.v1.pred_00024286-RA	0
7- 65:	Ghi_D01G10646	D5.v1.pred_00024288-RA	0
7- 66:	Ghi_D01G10651	D5.v1.pred_00024290-RA	0
7- 67:	Ghi_D01G10661	D5.v1.pred_00024292-RA	0
7- 68:	Ghi_D01G10666	D5.v1.pred_00024293-RA	9e-140
7- 69:	Ghi_D01G10671	D5.v1.pred_00024295-RA	2e-165
7- 70:	Ghi_D01G10681	D5.v1.pred_00024296-RA	4e-152
7- 71:	Ghi_D01G10696	D5.v1.pred_00024298-RA	0
7- 72:	Ghi_D01G10701	D5.v1.pred_00024299-RA	3e-141
7- 73:	Ghi_D01G10711	D5.v1.pred_00024300-RA	7e-99
7- 74:	Ghi_D01G10726	D5.v1.pred_00024301-RA	1e-122
7- 75:	Ghi_D01G10731	D5.v1.pred_00024302-RA	0
7- 76:	Ghi_D01G10736	D5.v1.pred_00024303-RA	2e-66
7- 77:	Ghi_D01G10741	D5.v1.pred_00024304-RA	1e-76
7- 78:	Ghi_D01G10751	D5.v1.pred_00024305-RA	2e-131
7- 79:	Ghi_D01G10791	D5.v1.pred_00024316-RA	0
7- 80:	Ghi_D01G10796	D5.v1.pred_00024317-RA	0
7- 81:	Ghi_D01G10801	D5.v1.pred_00024318-RA	1e-164
7- 82:	Ghi_D01G10806	D5.v1.pred_00024319-RA	0
7- 83:	Ghi_D01G10811	D5.v1.pred_00024320-RA	2e-95
7- 84:	Ghi_D01G10816	D5.v1.pred_00024321-RA	0
7- 85:	Ghi_D01G10821	D5.v1.pred_00024322-RA	6e-166
7- 86:	Ghi_D01G10826	D5.v1.pred_00024323-RA	1e-51
7- 87:	Ghi_D01G10836	D5.v1.pred_00024326-RA	3e-107
7- 88:	Ghi_D01G10841	D5.v1.pred_00024327-RA	0
7- 89:	Ghi_D01G10851	D5.v1.pred_00024328-RA	0
7- 90:	Ghi_D01G10856	D5.v1.pred_00024330-RA	0
7- 91:	Ghi_D01G10861	D5.v1.pred_00024331-RA	4e-56
7- 92:	Ghi_D01G10866	D5.v1.pred_00024332-RA	0
7- 93:	Ghi_D01G10876	D5.v1.pred_00024334-RA	0
7- 94:	Ghi_D01G10881	D5.v1.pred_00024335-RA	0
7- 95:	Ghi_D01G10906	D5.v1.pred_00024336-RA	9e-169
7- 96:	Ghi_D01G10911	D5.v1.pred_00024340-RA	9e-113
7- 97:	Ghi_D01G10916	D5.v1.pred_00024341-RA	1e-85
7- 98:	Ghi_D01G10921	D5.v1.pred_00024342-RA	2e-22
7- 99:	Ghi_D01G10926	D5.v1.pred_00024343-RA	0
7-100:	Ghi_D01G10931	D5.v1.pred_00024344-RA	2e-36
7-101:	Ghi_D01G10941	D5.v1.pred_00024345-RA	0
7-102:	Ghi_D01G10946	D5.v1.pred_00024346-RA	0
7-103:	Ghi_D01G10951	D5.v1.pred_00024347-RA	8e-66
7-104:	Ghi_D01G10956	D5.v1.pred_00024348-RA	0
7-105:	Ghi_D01G10961	D5.v1.pred_00024349-RA	3e-82
7-106:	Ghi_D01G10966	D5.v1.pred_00024350-RA	5e-121
7-107:	Ghi_D01G10976	D5.v1.pred_00024351-RA	0
7-108:	Ghi_D01G10981	D5.v1.pred_00024352-RA	0
7-109:	Ghi_D01G10986	D5.v1.pred_00024353-RA	6e-38
7-110:	Ghi_D01G10991	D5.v1.pred_00024354-RA	0
7-111:	Ghi_D01G10996	D5.v1.pred_00024355-RA	0
7-112:	Ghi_D01G11001	D5.v1.pred_00024356-RA	1e-94
7-113:	Ghi_D01G11006	D5.v1.pred_00024357-RA	0
7-114:	Ghi_D01G11011	D5.v1.pred_00024358-RA	1e-147
7-115:	Ghi_D01G11031	D5.v1.pred_00024359-RA	9e-99
7-116:	Ghi_D01G11036	D5.v1.pred_00024360-RA	0
7-117:	Ghi_D01G11041	D5.v1.pred_00024361-RA	0
7-118:	Ghi_D01G11046	D5.v1.pred_00024362-RA	0
7-119:	Ghi_D01G11051	D5.v1.pred_00024364-RA	4e-30
7-120:	Ghi_D01G11061	D5.v1.pred_00024366-RA	2e-45
7-121:	Ghi_D01G11066	D5.v1.pred_00024368-RA	2e-153
7-122:	Ghi_D01G11071	D5.v1.pred_00024369-RA	6e-12
7-123:	Ghi_D01G11076	D5.v1.pred_00024374-RA	0
7-124:	Ghi_D01G11086	D5.v1.pred_00024375-RA	0
7-125:	Ghi_D01G11091	D5.v1.pred_00024377-RA	0
7-126:	Ghi_D01G11096	D5.v1.pred_00024378-RA	0
7-127:	Ghi_D01G11101	D5.v1.pred_00024379-RA	0
7-128:	Ghi_D01G11106	D5.v1.pred_00024380-RA	0
7-129:	Ghi_D01G11121	D5.v1.pred_00024383-RA	2e-112
7-130:	Ghi_D01G11131	D5.v1.pred_00024386-RA	1e-111
7-131:	Ghi_D01G11136	D5.v1.pred_00024387-RA	0
7-132:	Ghi_D01G11141	D5.v1.pred_00024388-RA	4e-74
7-133:	Ghi_D01G11156	D5.v1.pred_00024390-RA	0
7-134:	Ghi_D01G11161	D5.v1.pred_00024391-RA	0
7-135:	Ghi_D01G11166	D5.v1.pred_00024392-RA	0
7-136:	Ghi_D01G11171	D5.v1.pred_00024393-RA	0
7-137:	Ghi_D01G11176	D5.v1.pred_00024394-RA	2e-160
7-138:	Ghi_D01G11181	D5.v1.pred_00024395-RA	0
7-139:	Ghi_D01G11186	D5.v1.pred_00024396-RA	0
7-140:	Ghi_D01G11191	D5.v1.pred_00024398-RA	0
7-141:	Ghi_D01G11196	D5.v1.pred_00024399-RA	7e-144
7-142:	Ghi_D01G11201	D5.v1.pred_00024400-RA	5e-149
7-143:	Ghi_D01G11206	D5.v1.pred_00024401-RA	2e-173
7-144:	Ghi_D01G11211	D5.v1.pred_00024402-RA	5e-89
7-145:	Ghi_D01G11221	D5.v1.pred_00024403-RA	0
7-146:	Ghi_D01G11226	D5.v1.pred_00024404-RA	0
7-147:	Ghi_D01G11231	D5.v1.pred_00024405-RA	0
7-148:	Ghi_D01G11236	D5.v1.pred_00024406-RA	0
7-149:	Ghi_D01G11241	D5.v1.pred_00024408-RA	6e-86
7-150:	Ghi_D01G11246	D5.v1.pred_00024409-RA	0
7-151:	Ghi_D01G11251	D5.v1.pred_00024410-RA	1e-44
7-152:	Ghi_D01G11256	D5.v1.pred_00024411-RA	0
7-153:	Ghi_D01G11261	D5.v1.pred_00024412-RA	0
7-154:	Ghi_D01G11271	D5.v1.pred_00024415-RA	1e-12
7-155:	Ghi_D01G11276	D5.v1.pred_00024417-RA	0
7-156:	Ghi_D01G11281	D5.v1.pred_00024419-RA	0
7-157:	Ghi_D01G11286	D5.v1.pred_00024420-RA	0
7-158:	Ghi_D01G11291	D5.v1.pred_00024421-RA	3e-49
7-159:	Ghi_D01G11296	D5.v1.pred_00024422-RA	0
7-160:	Ghi_D01G11301	D5.v1.pred_00024423-RA	2e-118
7-161:	Ghi_D01G11306	D5.v1.pred_00024424-RA	3e-136
7-162:	Ghi_D01G11316	D5.v1.pred_00024425-RA	1e-71
7-163:	Ghi_D01G11326	D5.v1.pred_00024427-RA	0
7-164:	Ghi_D01G11336	D5.v1.pred_00024428-RA	0
7-165:	Ghi_D01G11341	D5.v1.pred_00024429-RA	0
7-166:	Ghi_D01G11346	D5.v1.pred_00024431-RA	0
7-167:	Ghi_D01G11356	D5.v1.pred_00024435-RA	0
7-168:	Ghi_D01G11366	D5.v1.pred_00024436-RA	7e-178
7-169:	Ghi_D01G11376	D5.v1.pred_00024439-RA	0
7-170:	Ghi_D01G11386	D5.v1.pred_00024440-RA	3e-116
7-171:	Ghi_D01G11391	D5.v1.pred_00024442-RA	0
7-172:	Ghi_D01G11396	D5.v1.pred_00024444-RA	0
7-173:	Ghi_D01G11401	D5.v1.pred_00024445-RA	0
7-174:	Ghi_D01G11406	D5.v1.pred_00024446-RA	0
7-175:	Ghi_D01G11411	D5.v1.pred_00024447-RA	1e-130
7-176:	Ghi_D01G11416	D5.v1.pred_00024448-RA	1e-70
7-177:	Ghi_D01G11431	D5.v1.pred_00024456-RA	3e-29
7-178:	Ghi_D01G11441	D5.v1.pred_00024457-RA	0
7-179:	Ghi_D01G11446	D5.v1.pred_00024459-RA	0
7-180:	Ghi_D01G11451	D5.v1.pred_00024460-RA	0
7-181:	Ghi_D01G11456	D5.v1.pred_00024461-RA	0
7-182:	Ghi_D01G11461	D5.v1.pred_00024462-RA	0
7-183:	Ghi_D01G11466	D5.v1.pred_00024463-RA	2e-119
7-184:	Ghi_D01G11471	D5.v1.pred_00024464-RA	4e-150
7-185:	Ghi_D01G11476	D5.v1.pred_00024467-RA	2e-83
7-186:	Ghi_D01G11486	D5.v1.pred_00024468-RA	0
7-187:	Ghi_D01G11496	D5.v1.pred_00024472-RA	0
7-188:	Ghi_D01G11501	D5.v1.pred_00024473-RA	9e-106
7-189:	Ghi_D01G11506	D5.v1.pred_00024474-RA	4e-102
7-190:	Ghi_D01G11516	D5.v1.pred_00024475-RA	0
7-191:	Ghi_D01G11521	D5.v1.pred_00024476-RA	1e-74
7-192:	Ghi_D01G11526	D5.v1.pred_00024477-RA	0
7-193:	Ghi_D01G11536	D5.v1.pred_00024479-RA	4e-155
7-194:	Ghi_D01G11541	D5.v1.pred_00024480-RA	1e-92
7-195:	Ghi_D01G11551	D5.v1.pred_00024481-RA	2e-103
7-196:	Ghi_D01G11561	D5.v1.pred_00024483-RA	5e-102
7-197:	Ghi_D01G11566	D5.v1.pred_00024484-RA	0
7-198:	Ghi_D01G11571	D5.v1.pred_00024485-RA	2e-58
7-199:	Ghi_D01G11576	D5.v1.pred_00024487-RA	9e-36
7-200:	Ghi_D01G11581	D5.v1.pred_00024488-RA	5e-124
7-201:	Ghi_D01G11591	D5.v1.pred_00024490-RA	0
7-202:	Ghi_D01G11596	D5.v1.pred_00024491-RA	0
7-203:	Ghi_D01G11601	D5.v1.pred_00024492-RA	0
7-204:	Ghi_D01G11606	D5.v1.pred_00024493-RA	2e-67
7-205:	Ghi_D01G11611	D5.v1.pred_00024494-RA	1e-25
7-206:	Ghi_D01G11616	D5.v1.pred_00024495-RA	4e-84
7-207:	Ghi_D01G11621	D5.v1.pred_00024496-RA	0
7-208:	Ghi_D01G11631	D5.v1.pred_00024497-RA	0
7-209:	Ghi_D01G11636	D5.v1.pred_00024498-RA	0
7-210:	Ghi_D01G11641	D5.v1.pred_00024499-RA	2e-73
7-211:	Ghi_D01G11646	D5.v1.pred_00024500-RA	0
7-212:	Ghi_D01G11651	D5.v1.pred_00024501-RA	0
7-213:	Ghi_D01G11656	D5.v1.pred_00024502-RA	0
7-214:	Ghi_D01G11661	D5.v1.pred_00024503-RA	2e-63
7-215:	Ghi_D01G11666	D5.v1.pred_00024504-RA	0
7-216:	Ghi_D01G11676	D5.v1.pred_00024505-RA	1e-62
7-217:	Ghi_D01G11686	D5.v1.pred_00024509-RA	4e-150
7-218:	Ghi_D01G11691	D5.v1.pred_00024512-RA	0
7-219:	Ghi_D01G11696	D5.v1.pred_00024514-RA	0
7-220:	Ghi_D01G11701	D5.v1.pred_00024515-RA	0
7-221:	Ghi_D01G11706	D5.v1.pred_00024516-RA	0
7-222:	Ghi_D01G11711	D5.v1.pred_00024517-RA	0
7-223:	Ghi_D01G11716	D5.v1.pred_00024518-RA	9e-46
7-224:	Ghi_D01G11721	D5.v1.pred_00024519-RA	2e-175
7-225:	Ghi_D01G11726	D5.v1.pred_00024521-RA	2e-88
7-226:	Ghi_D01G11731	D5.v1.pred_00024522-RA	0
7-227:	Ghi_D01G11736	D5.v1.pred_00024523-RA	4e-100
7-228:	Ghi_D01G11741	D5.v1.pred_00024524-RA	0
7-229:	Ghi_D01G11751	D5.v1.pred_00024527-RA	0
7-230:	Ghi_D01G11756	D5.v1.pred_00024528-RA	0
7-231:	Ghi_D01G11766	D5.v1.pred_00024529-RA	2e-100
7-232:	Ghi_D01G11771	D5.v1.pred_00024530-RA	1e-176
7-233:	Ghi_D01G11776	D5.v1.pred_00024531-RA	2e-106
7-234:	Ghi_D01G11786	D5.v1.pred_00024536-RA	1e-47
7-235:	Ghi_D01G11791	D5.v1.pred_00024537-RA	9e-55
7-236:	Ghi_D01G11796	D5.v1.pred_00024542-RA	0
7-237:	Ghi_D01G11801	D5.v1.pred_00024543-RA	0
7-238:	Ghi_D01G11806	D5.v1.pred_00024544-RA	2e-179
7-239:	Ghi_D01G11811	D5.v1.pred_00024545-RA	7e-158
7-240:	Ghi_D01G11816	D5.v1.pred_00024546-RA	1e-156
7-241:	Ghi_D01G11821	D5.v1.pred_00024547-RA	0
7-242:	Ghi_D01G11826	D5.v1.pred_00024548-RA	0
7-243:	Ghi_D01G11841	D5.v1.pred_00024549-RA	0
7-244:	Ghi_D01G11846	D5.v1.pred_00024550-RA	8e-118
7-245:	Ghi_D01G11851	D5.v1.pred_00024551-RA	0
7-246:	Ghi_D01G11856	D5.v1.pred_00024552-RA	2e-90
7-247:	Ghi_D01G11861	D5.v1.pred_00024553-RA	0
7-248:	Ghi_D01G11871	D5.v1.pred_00024554-RA	8e-119
7-249:	Ghi_D01G11876	D5.v1.pred_00024555-RA	5e-109
7-250:	Ghi_D01G11881	D5.v1.pred_00024556-RA	5e-170
7-251:	Ghi_D01G11886	D5.v1.pred_00024557-RA	9e-82
7-252:	Ghi_D01G11891	D5.v1.pred_00024561-RA	0
7-253:	Ghi_D01G11896	D5.v1.pred_00024562-RA	2e-108
7-254:	Ghi_D01G11901	D5.v1.pred_00024563-RA	0
7-255:	Ghi_D01G11906	D5.v1.pred_00024564-RA	0
7-256:	Ghi_D01G11916	D5.v1.pred_00024565-RA	1e-152
7-257:	Ghi_D01G11921	D5.v1.pred_00024566-RA	2e-30
7-258:	Ghi_D01G11926	D5.v1.pred_00024569-RA	0
7-259:	Ghi_D01G11931	D5.v1.pred_00024570-RA	0
7-260:	Ghi_D01G11936	D5.v1.pred_00024571-RA	0
7-261:	Ghi_D01G11941	D5.v1.pred_00024572-RA	0
7-262:	Ghi_D01G11946	D5.v1.pred_00024573-RA	0
7-263:	Ghi_D01G11951	D5.v1.pred_00024574-RA	0
7-264:	Ghi_D01G11956	D5.v1.pred_00024575-RA	6e-107
7-265:	Ghi_D01G11961	D5.v1.pred_00024576-RA	0
7-266:	Ghi_D01G11966	D5.v1.pred_00024577-RA	1e-131
7-267:	Ghi_D01G11971	D5.v1.pred_00024578-RA	1e-87
7-268:	Ghi_D01G11976	D5.v1.pred_00024579-RA	0
7-269:	Ghi_D01G11981	D5.v1.pred_00024580-RA	0
7-270:	Ghi_D01G11986	D5.v1.pred_00024585-RA	9e-96
7-271:	Ghi_D01G11991	D5.v1.pred_00024586-RA	2e-151
7-272:	Ghi_D01G11996	D5.v1.pred_00024587-RA	2e-145
7-273:	Ghi_D01G12001	D5.v1.pred_00024588-RA	0
7-274:	Ghi_D01G12006	D5.v1.pred_00024589-RA	3e-131
7-275:	Ghi_D01G12011	D5.v1.pred_00024590-RA	2e-21
7-276:	Ghi_D01G12016	D5.v1.pred_00024591-RA	0
7-277:	Ghi_D01G12026	D5.v1.pred_00024592-RA	5e-127
7-278:	Ghi_D01G12031	D5.v1.pred_00024593-RA	0
7-279:	Ghi_D01G12036	D5.v1.pred_00024594-RA	3e-86
7-280:	Ghi_D01G12041	D5.v1.pred_00024595-RA	1e-112
7-281:	Ghi_D01G12046	D5.v1.pred_00024596-RA	0
7-282:	Ghi_D01G12051	D5.v1.pred_00024597-RA	0
7-283:	Ghi_D01G12056	D5.v1.pred_00024598-RA	0
7-284:	Ghi_D01G12076	D5.v1.pred_00024599-RA	2e-49
7-285:	Ghi_D01G12086	D5.v1.pred_00024601-RA	6e-106
7-286:	Ghi_D01G12091	D5.v1.pred_00024602-RA	0
7-287:	Ghi_D01G12096	D5.v1.pred_00024603-RA	0
7-288:	Ghi_D01G12101	D5.v1.pred_00024604-RA	0
7-289:	Ghi_D01G12111	D5.v1.pred_00024606-RA	2e-137
7-290:	Ghi_D01G12121	D5.v1.pred_00024607-RA	3e-116
7-291:	Ghi_D01G12131	D5.v1.pred_00024609-RA	2e-135
7-292:	Ghi_D01G12136	D5.v1.pred_00024610-RA	0
7-293:	Ghi_D01G12141	D5.v1.pred_00024611-RA	0
7-294:	Ghi_D01G12146	D5.v1.pred_00024612-RA	7e-63
7-295:	Ghi_D01G12186	D5.v1.pred_00024613-RA	0
7-296:	Ghi_D01G12191	D5.v1.pred_00024614-RA	0
7-297:	Ghi_D01G12196	D5.v1.pred_00024615-RA	0
7-298:	Ghi_D01G12201	D5.v1.pred_00024616-RA	0
## Alignment 8: score=893.0 e_value=4.9e-45 N=18 D01&D5_01 plus
8- 0:	Ghi_D01G01351	D5.v1.pred_00021999-RA	0
8- 1:	Ghi_D01G01356	D5.v1.pred_00022000-RA	0
8- 2:	Ghi_D01G01361	D5.v1.pred_00022002-RA	0
8- 3:	Ghi_D01G01366	D5.v1.pred_00022003-RA	2e-47
8- 4:	Ghi_D01G01386	D5.v1.pred_00022004-RA	0
8- 5:	Ghi_D01G01391	D5.v1.pred_00022005-RA	0
8- 6:	Ghi_D01G01396	D5.v1.pred_00022006-RA	0
8- 7:	Ghi_D01G01406	D5.v1.pred_00022008-RA	6e-73
8- 8:	Ghi_D01G01411	D5.v1.pred_00022010-RA	0
8- 9:	Ghi_D01G01416	D5.v1.pred_00022011-RA	0
8- 10:	Ghi_D01G01421	D5.v1.pred_00022013-RA	0
8- 11:	Ghi_D01G01426	D5.v1.pred_00022014-RA	0
8- 12:	Ghi_D01G01431	D5.v1.pred_00022015-RA	0
8- 13:	Ghi_D01G01436	D5.v1.pred_00022016-RA	7e-98
8- 14:	Ghi_D01G01441	D5.v1.pred_00022017-RA	0
8- 15:	Ghi_D01G01446	D5.v1.pred_00022018-RA	0
8- 16:	Ghi_D01G01451	D5.v1.pred_00022019-RA	0
8- 17:	Ghi_D01G01456	D5.v1.pred_00022020-RA	0
## Alignment 9: score=340.0 e_value=5.7e-18 N=8 D01&D5_01 plus
9- 0:	Ghi_D01G06716	D5.v1.pred_00024341-RA	7e-53
9- 1:	Ghi_D01G06721	D5.v1.pred_00024342-RA	8e-23
9- 2:	Ghi_D01G06741	D5.v1.pred_00024348-RA	4e-149
9- 3:	Ghi_D01G06751	D5.v1.pred_00024357-RA	4e-144
9- 4:	Ghi_D01G06771	D5.v1.pred_00024358-RA	2e-16
9- 5:	Ghi_D01G06781	D5.v1.pred_00024360-RA	0
9- 6:	Ghi_D01G06791	D5.v1.pred_00024379-RA	5e-35
9- 7:	Ghi_D01G06841	D5.v1.pred_00024404-RA	0
## Alignment 10: score=303.0 e_value=9.5e-14 N=7 D01&D5_01 plus
10- 0:	Ghi_D01G01851	D5.v1.pred_00022185-RA	3e-16
10- 1:	Ghi_D01G01856	D5.v1.pred_00022186-RA	3e-16
10- 2:	Ghi_D01G01951	D5.v1.pred_00022194-RA	2e-165
10- 3:	Ghi_D01G01956	D5.v1.pred_00022195-RA	9e-179
10- 4:	Ghi_D01G02056	D5.v1.pred_00022207-RA	2e-15
10- 5:	Ghi_D01G02091	D5.v1.pred_00022214-RA	1e-50
10- 6:	Ghi_D01G02096	D5.v1.pred_00022219-RA	2e-37
## Alignment 11: score=294.0 e_value=3.3e-12 N=7 D01&D5_01 plus
11- 0:	Ghi_D01G00131	D5.v1.pred_00023116-RA	4e-15
11- 1:	Ghi_D01G00261	D5.v1.pred_00023125-RA	6e-15
11- 2:	Ghi_D01G00306	D5.v1.pred_00023131-RA	2e-44
11- 3:	Ghi_D01G00316	D5.v1.pred_00023138-RA	9e-122
11- 4:	Ghi_D01G00321	D5.v1.pred_00023139-RA	5e-35
11- 5:	Ghi_D01G00346	D5.v1.pred_00023148-RA	2e-75
11- 6:	Ghi_D01G00371	D5.v1.pred_00023158-RA	2e-13
## Alignment 12: score=290.0 e_value=4e-14 N=8 D01&D5_01 plus
12- 0:	Ghi_D01G01631	D5.v1.pred_00022172-RA	8e-23
12- 1:	Ghi_D01G01661	D5.v1.pred_00022195-RA	0
12- 2:	Ghi_D01G01676	D5.v1.pred_00022216-RA	3e-50
12- 3:	Ghi_D01G01751	D5.v1.pred_00022240-RA	2e-30
12- 4:	Ghi_D01G01846	D5.v1.pred_00022248-RA	2e-21
12- 5:	Ghi_D01G01956	D5.v1.pred_00022253-RA	3e-38
12- 6:	Ghi_D01G01976	D5.v1.pred_00022255-RA	8e-26
12- 7:	Ghi_D01G01991	D5.v1.pred_00022259-RA	2e-51
## Alignment 13: score=276.0 e_value=1.3e-10 N=7 D01&D5_01 plus
13- 0:	Ghi_D01G01631	D5.v1.pred_00022002-RA	3e-91
13- 1:	Ghi_D01G01661	D5.v1.pred_00022015-RA	3e-56
13- 2:	Ghi_D01G01716	D5.v1.pred_00022021-RA	2e-47
13- 3:	Ghi_D01G01746	D5.v1.pred_00022030-RA	4e-21
13- 4:	Ghi_D01G01846	D5.v1.pred_00022038-RA	3e-31
13- 5:	Ghi_D01G01956	D5.v1.pred_00022048-RA	3e-19
13- 6:	Ghi_D01G01976	D5.v1.pred_00022053-RA	9e-12
## Alignment 14: score=265.0 e_value=2.3e-15 N=8 D01&D5_01 plus
14- 0:	Ghi_D01G11456	D5.v1.pred_00024435-RA	1e-60
14- 1:	Ghi_D01G11486	D5.v1.pred_00024448-RA	8e-62
14- 2:	Ghi_D01G11616	D5.v1.pred_00024450-RA	6e-77
14- 3:	Ghi_D01G11706	D5.v1.pred_00024461-RA	2e-96
14- 4:	Ghi_D01G11836	D5.v1.pred_00024478-RA	7e-18
14- 5:	Ghi_D01G11846	D5.v1.pred_00024500-RA	1e-50
14- 6:	Ghi_D01G11851	D5.v1.pred_00024510-RA	2e-61
14- 7:	Ghi_D01G11981	D5.v1.pred_00024532-RA	0
## Alignment 15: score=1397.0 e_value=3.1e-101 N=29 D01&D5_01 minus
15- 0:	Ghi_D01G07226	D5.v1.pred_00023574-RA	1e-44
15- 1:	Ghi_D01G07246	D5.v1.pred_00023572-RA	0
15- 2:	Ghi_D01G07251	D5.v1.pred_00023571-RA	0
15- 3:	Ghi_D01G07266	D5.v1.pred_00023570-RA	0
15- 4:	Ghi_D01G07281	D5.v1.pred_00023565-RA	7e-96
15- 5:	Ghi_D01G07296	D5.v1.pred_00023563-RA	0
15- 6:	Ghi_D01G07301	D5.v1.pred_00023562-RA	0
15- 7:	Ghi_D01G07316	D5.v1.pred_00023558-RA	4e-69
15- 8:	Ghi_D01G07326	D5.v1.pred_00023557-RA	0
15- 9:	Ghi_D01G07331	D5.v1.pred_00023555-RA	0
15- 10:	Ghi_D01G07336	D5.v1.pred_00023554-RA	0
15- 11:	Ghi_D01G07366	D5.v1.pred_00023552-RA	0
15- 12:	Ghi_D01G07376	D5.v1.pred_00023550-RA	1e-38
15- 13:	Ghi_D01G07381	D5.v1.pred_00023549-RA	5e-98
15- 14:	Ghi_D01G07396	D5.v1.pred_00023547-RA	0
15- 15:	Ghi_D01G07421	D5.v1.pred_00023533-RA	8e-69
15- 16:	Ghi_D01G07431	D5.v1.pred_00023532-RA	0
15- 17:	Ghi_D01G07436	D5.v1.pred_00023531-RA	0
15- 18:	Ghi_D01G07446	D5.v1.pred_00023530-RA	0
15- 19:	Ghi_D01G07451	D5.v1.pred_00023527-RA	7e-118
15- 20:	Ghi_D01G07456	D5.v1.pred_00023526-RA	0
15- 21:	Ghi_D01G07466	D5.v1.pred_00023524-RA	0
15- 22:	Ghi_D01G07471	D5.v1.pred_00023523-RA	1e-144
15- 23:	Ghi_D01G07476	D5.v1.pred_00023521-RA	0
15- 24:	Ghi_D01G07481	D5.v1.pred_00023520-RA	0
15- 25:	Ghi_D01G07486	D5.v1.pred_00023516-RA	5e-108
15- 26:	Ghi_D01G07506	D5.v1.pred_00023515-RA	4e-165
15- 27:	Ghi_D01G07511	D5.v1.pred_00023513-RA	0
15- 28:	Ghi_D01G07521	D5.v1.pred_00023511-RA	2e-46
## Alignment 16: score=1039.0 e_value=5e-59 N=21 D01&D5_01 minus
16- 0:	Ghi_D01G09881	D5.v1.pred_00024194-RA	4e-95
16- 1:	Ghi_D01G09886	D5.v1.pred_00024192-RA	0
16- 2:	Ghi_D01G09891	D5.v1.pred_00024191-RA	0
16- 3:	Ghi_D01G09896	D5.v1.pred_00024190-RA	0
16- 4:	Ghi_D01G09901	D5.v1.pred_00024189-RA	0
16- 5:	Ghi_D01G09906	D5.v1.pred_00024188-RA	0
16- 6:	Ghi_D01G09911	D5.v1.pred_00024187-RA	5e-145
16- 7:	Ghi_D01G09921	D5.v1.pred_00024185-RA	0
16- 8:	Ghi_D01G09931	D5.v1.pred_00024184-RA	0
16- 9:	Ghi_D01G09936	D5.v1.pred_00024183-RA	5e-106
16- 10:	Ghi_D01G09941	D5.v1.pred_00024181-RA	0
16- 11:	Ghi_D01G09951	D5.v1.pred_00024179-RA	0
16- 12:	Ghi_D01G09961	D5.v1.pred_00024177-RA	7e-89
16- 13:	Ghi_D01G09971	D5.v1.pred_00024175-RA	2e-82
16- 14:	Ghi_D01G09976	D5.v1.pred_00024173-RA	1e-87
16- 15:	Ghi_D01G09981	D5.v1.pred_00024172-RA	0
16- 16:	Ghi_D01G10001	D5.v1.pred_00024168-RA	8e-167
16- 17:	Ghi_D01G10006	D5.v1.pred_00024167-RA	9e-166
16- 18:	Ghi_D01G10011	D5.v1.pred_00024166-RA	7e-155
16- 19:	Ghi_D01G10016	D5.v1.pred_00024165-RA	0
16- 20:	Ghi_D01G10021	D5.v1.pred_00024164-RA	2e-50
## Alignment 17: score=631.0 e_value=2.7e-40 N=15 D01&D5_01 minus
17- 0:	Ghi_D01G08886	D5.v1.pred_00023047-RA	6e-25
17- 1:	Ghi_D01G08891	D5.v1.pred_00023032-RA	4e-93
17- 2:	Ghi_D01G08976	D5.v1.pred_00023026-RA	2e-111
17- 3:	Ghi_D01G08986	D5.v1.pred_00023024-RA	1e-26
17- 4:	Ghi_D01G09081	D5.v1.pred_00023020-RA	1e-39
17- 5:	Ghi_D01G09101	D5.v1.pred_00023008-RA	2e-123
17- 6:	Ghi_D01G09161	D5.v1.pred_00022999-RA	0
17- 7:	Ghi_D01G09211	D5.v1.pred_00022986-RA	1e-95
17- 8:	Ghi_D01G09236	D5.v1.pred_00022982-RA	3e-116
17- 9:	Ghi_D01G09246	D5.v1.pred_00022978-RA	0
17- 10:	Ghi_D01G09271	D5.v1.pred_00022963-RA	0
17- 11:	Ghi_D01G09276	D5.v1.pred_00022962-RA	0
17- 12:	Ghi_D01G09296	D5.v1.pred_00022956-RA	0
17- 13:	Ghi_D01G09301	D5.v1.pred_00022954-RA	0
17- 14:	Ghi_D01G09351	D5.v1.pred_00022947-RA	1e-38
## Alignment 18: score=501.0 e_value=7.1e-31 N=11 D01&D5_01 minus
18- 0:	Ghi_D01G10166	D5.v1.pred_00024162-RA	0
18- 1:	Ghi_D01G10171	D5.v1.pred_00024161-RA	3e-75
18- 2:	Ghi_D01G10176	D5.v1.pred_00024160-RA	0
18- 3:	Ghi_D01G10186	D5.v1.pred_00024159-RA	0
18- 4:	Ghi_D01G10191	D5.v1.pred_00024158-RA	4e-102
18- 5:	Ghi_D01G10196	D5.v1.pred_00024157-RA	0
18- 6:	Ghi_D01G10206	D5.v1.pred_00024156-RA	0
18- 7:	Ghi_D01G10211	D5.v1.pred_00024155-RA	1e-105
18- 8:	Ghi_D01G10216	D5.v1.pred_00024145-RA	3e-15
18- 9:	Ghi_D01G10271	D5.v1.pred_00024126-RA	3e-164
18- 10:	Ghi_D01G10376	D5.v1.pred_00024122-RA	2e-57
## Alignment 19: score=462.0 e_value=1.7e-22 N=11 D01&D5_01 minus
19- 0:	Ghi_D01G08771	D5.v1.pred_00021691-RA	4e-18
19- 1:	Ghi_D01G08826	D5.v1.pred_00021686-RA	1e-36
19- 2:	Ghi_D01G08871	D5.v1.pred_00021684-RA	5e-38
19- 3:	Ghi_D01G08946	D5.v1.pred_00021680-RA	0
19- 4:	Ghi_D01G08986	D5.v1.pred_00021677-RA	2e-70
19- 5:	Ghi_D01G09011	D5.v1.pred_00021675-RA	3e-67
19- 6:	Ghi_D01G09021	D5.v1.pred_00021673-RA	0
19- 7:	Ghi_D01G09081	D5.v1.pred_00021670-RA	0
19- 8:	Ghi_D01G09121	D5.v1.pred_00021669-RA	0
19- 9:	Ghi_D01G09211	D5.v1.pred_00021668-RA	1e-127
19- 10:	Ghi_D01G09261	D5.v1.pred_00021665-RA	0
## Alignment 20: score=428.0 e_value=8.8e-22 N=10 D01&D5_01 minus
20- 0:	Ghi_D01G04341	D5.v1.pred_00024004-RA	0
20- 1:	Ghi_D01G04346	D5.v1.pred_00024002-RA	0
20- 2:	Ghi_D01G04381	D5.v1.pred_00023996-RA	0
20- 3:	Ghi_D01G04386	D5.v1.pred_00023995-RA	2e-159
20- 4:	Ghi_D01G04466	D5.v1.pred_00023986-RA	0
20- 5:	Ghi_D01G04491	D5.v1.pred_00023974-RA	3e-20
20- 6:	Ghi_D01G04506	D5.v1.pred_00023965-RA	8e-12
20- 7:	Ghi_D01G04516	D5.v1.pred_00023958-RA	7e-120
20- 8:	Ghi_D01G04551	D5.v1.pred_00023949-RA	0
20- 9:	Ghi_D01G04601	D5.v1.pred_00023931-RA	5e-153
## Alignment 21: score=326.0 e_value=1.8e-13 N=8 D01&D5_01 minus
21- 0:	Ghi_D01G00061	D5.v1.pred_00023958-RA	8e-130
21- 1:	Ghi_D01G00066	D5.v1.pred_00023934-RA	3e-175
21- 2:	Ghi_D01G00071	D5.v1.pred_00023927-RA	0
21- 3:	Ghi_D01G00086	D5.v1.pred_00023903-RA	0
21- 4:	Ghi_D01G00091	D5.v1.pred_00023901-RA	3e-67
21- 5:	Ghi_D01G00101	D5.v1.pred_00023892-RA	2e-68
21- 6:	Ghi_D01G00111	D5.v1.pred_00023887-RA	4e-141
21- 7:	Ghi_D01G00116	D5.v1.pred_00023877-RA	0
## Alignment 22: score=291.0 e_value=1.1e-08 N=6 D01&D5_01 minus
22- 0:	Ghi_D01G04826	D5.v1.pred_00023068-RA	0
22- 1:	Ghi_D01G04836	D5.v1.pred_00023067-RA	0
22- 2:	Ghi_D01G04841	D5.v1.pred_00023063-RA	0
22- 3:	Ghi_D01G04846	D5.v1.pred_00023062-RA	6e-108
22- 4:	Ghi_D01G04856	D5.v1.pred_00023056-RA	0
22- 5:	Ghi_D01G04861	D5.v1.pred_00023055-RA	0
## Alignment 23: score=267.0 e_value=1.1e-15 N=7 D01&D5_01 minus
23- 0:	Ghi_D01G02381	D5.v1.pred_00022217-RA	7e-16
23- 1:	Ghi_D01G02386	D5.v1.pred_00022216-RA	0
23- 2:	Ghi_D01G02481	D5.v1.pred_00022215-RA	5e-141
23- 3:	Ghi_D01G02611	D5.v1.pred_00022195-RA	6e-55
23- 4:	Ghi_D01G02616	D5.v1.pred_00022185-RA	5e-18
23- 5:	Ghi_D01G02656	D5.v1.pred_00022160-RA	3e-36
23- 6:	Ghi_D01G02696	D5.v1.pred_00022158-RA	6e-54
## Alignment 24: score=936.0 e_value=2e-73 N=24 D01&D5_02 plus
24- 0:	Ghi_D01G04171	D5.v1.pred_00038618-RA	1e-107
24- 1:	Ghi_D01G04261	D5.v1.pred_00038623-RA	0
24- 2:	Ghi_D01G04271	D5.v1.pred_00038625-RA	0
24- 3:	Ghi_D01G04331	D5.v1.pred_00038636-RA	4e-93
24- 4:	Ghi_D01G04351	D5.v1.pred_00038639-RA	0
24- 5:	Ghi_D01G04386	D5.v1.pred_00038641-RA	1e-178
24- 6:	Ghi_D01G04406	D5.v1.pred_00038650-RA	4e-32
24- 7:	Ghi_D01G04506	D5.v1.pred_00038651-RA	2e-18
24- 8:	Ghi_D01G04576	D5.v1.pred_00038658-RA	4e-84
24- 9:	Ghi_D01G04596	D5.v1.pred_00038666-RA	0
24- 10:	Ghi_D01G04656	D5.v1.pred_00038679-RA	4e-65
24- 11:	Ghi_D01G04661	D5.v1.pred_00038681-RA	3e-41
24- 12:	Ghi_D01G04671	D5.v1.pred_00038690-RA	4e-30
24- 13:	Ghi_D01G04701	D5.v1.pred_00038705-RA	1e-90
24- 14:	Ghi_D01G04721	D5.v1.pred_00038706-RA	2e-36
24- 15:	Ghi_D01G04826	D5.v1.pred_00038731-RA	1e-73
24- 16:	Ghi_D01G04901	D5.v1.pred_00038732-RA	2e-20
24- 17:	Ghi_D01G04991	D5.v1.pred_00038736-RA	3e-97
24- 18:	Ghi_D01G05021	D5.v1.pred_00038752-RA	4e-116
24- 19:	Ghi_D01G05036	D5.v1.pred_00038758-RA	9e-151
24- 20:	Ghi_D01G05056	D5.v1.pred_00038759-RA	7e-67
24- 21:	Ghi_D01G05171	D5.v1.pred_00038782-RA	1e-149
24- 22:	Ghi_D01G05186	D5.v1.pred_00038798-RA	2e-85
24- 23:	Ghi_D01G05216	D5.v1.pred_00038824-RA	3e-13
## Alignment 25: score=359.0 e_value=1.6e-19 N=9 D01&D5_02 plus
25- 0:	Ghi_D01G05366	D5.v1.pred_00038962-RA	1e-19
25- 1:	Ghi_D01G05411	D5.v1.pred_00038980-RA	3e-50
25- 2:	Ghi_D01G05426	D5.v1.pred_00038988-RA	1e-43
25- 3:	Ghi_D01G05511	D5.v1.pred_00038997-RA	3e-13
25- 4:	Ghi_D01G05641	D5.v1.pred_00038998-RA	4e-13
25- 5:	Ghi_D01G05686	D5.v1.pred_00039003-RA	3e-70
25- 6:	Ghi_D01G05716	D5.v1.pred_00039007-RA	0
25- 7:	Ghi_D01G05761	D5.v1.pred_00039020-RA	8e-68
25- 8:	Ghi_D01G05771	D5.v1.pred_00039021-RA	7e-36
## Alignment 26: score=305.0 e_value=1.4e-13 N=7 D01&D5_02 plus
26- 0:	Ghi_D01G09516	D5.v1.pred_00038962-RA	2e-15
26- 1:	Ghi_D01G09536	D5.v1.pred_00038964-RA	2e-50
26- 2:	Ghi_D01G09551	D5.v1.pred_00038966-RA	0
26- 3:	Ghi_D01G09556	D5.v1.pred_00038967-RA	2e-136
26- 4:	Ghi_D01G09596	D5.v1.pred_00038976-RA	3e-76
26- 5:	Ghi_D01G09636	D5.v1.pred_00038977-RA	3e-25
26- 6:	Ghi_D01G09766	D5.v1.pred_00038986-RA	0
## Alignment 27: score=283.0 e_value=1.4e-08 N=6 D01&D5_02 plus
27- 0:	Ghi_D01G05551	D5.v1.pred_00038954-RA	6e-28
27- 1:	Ghi_D01G05576	D5.v1.pred_00038959-RA	2e-23
27- 2:	Ghi_D01G05591	D5.v1.pred_00038960-RA	7e-11
27- 3:	Ghi_D01G05611	D5.v1.pred_00038964-RA	0
27- 4:	Ghi_D01G05621	D5.v1.pred_00038969-RA	0
27- 5:	Ghi_D01G05641	D5.v1.pred_00038974-RA	1e-50
## Alignment 28: score=264.0 e_value=1.6e-11 N=7 D01&D5_02 plus
28- 0:	Ghi_D01G02271	D5.v1.pred_00040414-RA	2e-35
28- 1:	Ghi_D01G02376	D5.v1.pred_00040436-RA	8e-24
28- 2:	Ghi_D01G02476	D5.v1.pred_00040449-RA	2e-17
28- 3:	Ghi_D01G02561	D5.v1.pred_00040455-RA	7e-26
28- 4:	Ghi_D01G02611	D5.v1.pred_00040472-RA	2e-20
28- 5:	Ghi_D01G02616	D5.v1.pred_00040475-RA	3e-22
28- 6:	Ghi_D01G02656	D5.v1.pred_00040488-RA	1e-29
## Alignment 29: score=528.0 e_value=3.5e-27 N=12 D01&D5_02 minus
29- 0:	Ghi_D01G08891	D5.v1.pred_00038705-RA	2e-114
29- 1:	Ghi_D01G08906	D5.v1.pred_00038702-RA	3e-167
29- 2:	Ghi_D01G08941	D5.v1.pred_00038693-RA	1e-118
29- 3:	Ghi_D01G08966	D5.v1.pred_00038691-RA	1e-116
29- 4:	Ghi_D01G08981	D5.v1.pred_00038689-RA	4e-78
29- 5:	Ghi_D01G09011	D5.v1.pred_00038684-RA	9e-89
29- 6:	Ghi_D01G09061	D5.v1.pred_00038673-RA	0
29- 7:	Ghi_D01G09121	D5.v1.pred_00038661-RA	4e-68
29- 8:	Ghi_D01G09141	D5.v1.pred_00038656-RA	7e-21
29- 9:	Ghi_D01G09156	D5.v1.pred_00038655-RA	8e-88
29- 10:	Ghi_D01G09271	D5.v1.pred_00038641-RA	2e-163
29- 11:	Ghi_D01G09281	D5.v1.pred_00038640-RA	4e-170
## Alignment 30: score=505.0 e_value=2e-27 N=12 D01&D5_02 minus
30- 0:	Ghi_D01G11301	D5.v1.pred_00040276-RA	0
30- 1:	Ghi_D01G11306	D5.v1.pred_00040275-RA	5e-114
30- 2:	Ghi_D01G11316	D5.v1.pred_00040257-RA	1e-138
30- 3:	Ghi_D01G11336	D5.v1.pred_00040252-RA	9e-106
30- 4:	Ghi_D01G11441	D5.v1.pred_00040240-RA	1e-45
30- 5:	Ghi_D01G11496	D5.v1.pred_00040222-RA	0
30- 6:	Ghi_D01G11501	D5.v1.pred_00040221-RA	4e-21
30- 7:	Ghi_D01G11511	D5.v1.pred_00040217-RA	0
30- 8:	Ghi_D01G11521	D5.v1.pred_00040215-RA	4e-39
30- 9:	Ghi_D01G11541	D5.v1.pred_00040198-RA	2e-32
30- 10:	Ghi_D01G11581	D5.v1.pred_00040194-RA	3e-82
30- 11:	Ghi_D01G11606	D5.v1.pred_00040187-RA	7e-67
## Alignment 31: score=375.0 e_value=2.2e-14 N=8 D01&D5_02 minus
31- 0:	Ghi_D01G05356	D5.v1.pred_00038919-RA	2e-84
31- 1:	Ghi_D01G05361	D5.v1.pred_00038912-RA	0
31- 2:	Ghi_D01G05366	D5.v1.pred_00038905-RA	9e-29
31- 3:	Ghi_D01G05386	D5.v1.pred_00038903-RA	3e-96
31- 4:	Ghi_D01G05391	D5.v1.pred_00038902-RA	9e-149
31- 5:	Ghi_D01G05426	D5.v1.pred_00038893-RA	0
31- 6:	Ghi_D01G05441	D5.v1.pred_00038892-RA	0
31- 7:	Ghi_D01G05446	D5.v1.pred_00038891-RA	7e-20
## Alignment 32: score=287.0 e_value=3.3e-13 N=7 D01&D5_02 minus
32- 0:	Ghi_D01G09476	D5.v1.pred_00038992-RA	0
32- 1:	Ghi_D01G09491	D5.v1.pred_00038990-RA	7e-49
32- 2:	Ghi_D01G09501	D5.v1.pred_00038987-RA	0
32- 3:	Ghi_D01G09516	D5.v1.pred_00038986-RA	0
32- 4:	Ghi_D01G09526	D5.v1.pred_00038974-RA	3e-11
32- 5:	Ghi_D01G09636	D5.v1.pred_00038965-RA	4e-20
32- 6:	Ghi_D01G09766	D5.v1.pred_00038962-RA	3e-15
## Alignment 33: score=275.0 e_value=2e-08 N=6 D01&D5_02 minus
33- 0:	Ghi_D01G11761	D5.v1.pred_00040102-RA	3e-46
33- 1:	Ghi_D01G11771	D5.v1.pred_00040099-RA	2e-143
33- 2:	Ghi_D01G11791	D5.v1.pred_00040086-RA	9e-45
33- 3:	Ghi_D01G11796	D5.v1.pred_00040083-RA	0
33- 4:	Ghi_D01G11846	D5.v1.pred_00040076-RA	2e-115
33- 5:	Ghi_D01G11851	D5.v1.pred_00040075-RA	0
## Alignment 34: score=274.0 e_value=1.3e-11 N=7 D01&D5_02 minus
34- 0:	Ghi_D01G01146	D5.v1.pred_00038672-RA	1e-57
34- 1:	Ghi_D01G01241	D5.v1.pred_00038671-RA	2e-16
34- 2:	Ghi_D01G01246	D5.v1.pred_00038666-RA	2e-26
34- 3:	Ghi_D01G01351	D5.v1.pred_00038650-RA	1e-40
34- 4:	Ghi_D01G01386	D5.v1.pred_00038636-RA	3e-63
34- 5:	Ghi_D01G01416	D5.v1.pred_00038620-RA	1e-70
34- 6:	Ghi_D01G01431	D5.v1.pred_00038613-RA	2e-12
## Alignment 35: score=264.0 e_value=1.8e-10 N=7 D01&D5_02 minus
35- 0:	Ghi_D01G03541	D5.v1.pred_00040277-RA	3e-48
35- 1:	Ghi_D01G03566	D5.v1.pred_00040262-RA	1e-15
35- 2:	Ghi_D01G03676	D5.v1.pred_00040248-RA	4e-23
35- 3:	Ghi_D01G03731	D5.v1.pred_00040241-RA	2e-14
35- 4:	Ghi_D01G03741	D5.v1.pred_00040225-RA	4e-17
35- 5:	Ghi_D01G03801	D5.v1.pred_00040220-RA	2e-63
35- 6:	Ghi_D01G03836	D5.v1.pred_00040207-RA	6e-37
## Alignment 36: score=260.0 e_value=2.1e-11 N=7 D01&D5_02 minus
36- 0:	Ghi_D01G10231	D5.v1.pred_00039553-RA	2e-47
36- 1:	Ghi_D01G10236	D5.v1.pred_00039532-RA	0
36- 2:	Ghi_D01G10271	D5.v1.pred_00039518-RA	8e-12
36- 3:	Ghi_D01G10341	D5.v1.pred_00039504-RA	4e-16
36- 4:	Ghi_D01G10376	D5.v1.pred_00039491-RA	3e-51
36- 5:	Ghi_D01G10396	D5.v1.pred_00039483-RA	3e-30
36- 6:	Ghi_D01G10421	D5.v1.pred_00039459-RA	3e-47
## Alignment 37: score=250.0 e_value=1.7e-08 N=6 D01&D5_02 minus
37- 0:	Ghi_D01G01801	D5.v1.pred_00040511-RA	2e-15
37- 1:	Ghi_D01G01851	D5.v1.pred_00040488-RA	3e-15
37- 2:	Ghi_D01G01901	D5.v1.pred_00040486-RA	1e-51
37- 3:	Ghi_D01G01916	D5.v1.pred_00040477-RA	1e-15
37- 4:	Ghi_D01G01926	D5.v1.pred_00040475-RA	7e-15
37- 5:	Ghi_D01G01971	D5.v1.pred_00040472-RA	2e-18
## Alignment 38: score=1097.0 e_value=1.3e-75 N=25 D01&D5_03 plus
38- 0:	Ghi_D01G00161	D5.v1.pred_00024857-RA	2e-29
38- 1:	Ghi_D01G00171	D5.v1.pred_00024868-RA	0
38- 2:	Ghi_D01G00176	D5.v1.pred_00024869-RA	0
38- 3:	Ghi_D01G00206	D5.v1.pred_00024878-RA	2e-139
38- 4:	Ghi_D01G00211	D5.v1.pred_00024891-RA	0
38- 5:	Ghi_D01G00216	D5.v1.pred_00024896-RA	6e-73
38- 6:	Ghi_D01G00221	D5.v1.pred_00024906-RA	0
38- 7:	Ghi_D01G00231	D5.v1.pred_00024913-RA	1e-58
38- 8:	Ghi_D01G00256	D5.v1.pred_00024933-RA	3e-14
38- 9:	Ghi_D01G00261	D5.v1.pred_00024938-RA	3e-171
38- 10:	Ghi_D01G00291	D5.v1.pred_00024947-RA	2e-29
38- 11:	Ghi_D01G00311	D5.v1.pred_00024958-RA	2e-23
38- 12:	Ghi_D01G00316	D5.v1.pred_00024959-RA	0
38- 13:	Ghi_D01G00321	D5.v1.pred_00024962-RA	1e-45
38- 14:	Ghi_D01G00336	D5.v1.pred_00024966-RA	0
38- 15:	Ghi_D01G00341	D5.v1.pred_00024967-RA	3e-34
38- 16:	Ghi_D01G00346	D5.v1.pred_00024968-RA	0
38- 17:	Ghi_D01G00361	D5.v1.pred_00024980-RA	1e-99
38- 18:	Ghi_D01G00371	D5.v1.pred_00024987-RA	9e-113
38- 19:	Ghi_D01G00376	D5.v1.pred_00024991-RA	0
38- 20:	Ghi_D01G00381	D5.v1.pred_00024992-RA	4e-49
38- 21:	Ghi_D01G00411	D5.v1.pred_00025000-RA	5e-89
38- 22:	Ghi_D01G00431	D5.v1.pred_00025011-RA	1e-134
38- 23:	Ghi_D01G00451	D5.v1.pred_00025032-RA	0
38- 24:	Ghi_D01G00456	D5.v1.pred_00025034-RA	7e-24
## Alignment 39: score=877.0 e_value=1.7e-69 N=23 D01&D5_03 plus
39- 0:	Ghi_D01G04676	D5.v1.pred_00026459-RA	1e-15
39- 1:	Ghi_D01G04691	D5.v1.pred_00026471-RA	2e-23
39- 2:	Ghi_D01G04701	D5.v1.pred_00026478-RA	4e-94
39- 3:	Ghi_D01G04771	D5.v1.pred_00026479-RA	8e-11
39- 4:	Ghi_D01G04791	D5.v1.pred_00026482-RA	7e-37
39- 5:	Ghi_D01G04811	D5.v1.pred_00026486-RA	0
39- 6:	Ghi_D01G04856	D5.v1.pred_00026487-RA	0
39- 7:	Ghi_D01G04931	D5.v1.pred_00026497-RA	2e-14
39- 8:	Ghi_D01G05006	D5.v1.pred_00026504-RA	5e-53
39- 9:	Ghi_D01G05011	D5.v1.pred_00026509-RA	6e-77
39- 10:	Ghi_D01G05026	D5.v1.pred_00026517-RA	6e-162
39- 11:	Ghi_D01G05131	D5.v1.pred_00026527-RA	0
39- 12:	Ghi_D01G05251	D5.v1.pred_00026549-RA	9e-120
[truncated: 79,153 more rows]
