# Supplementary material for: Genome-Wide Comparative Analysis of Heat Shock Transcription Factors Provides Novel Insights for Evolutionary History and Expression Characterization in Cotton Diploid and Tetraploid Genomes
Source: Front Genet. 2021 Jun 8;12:658847. doi: 10.3389/fgene.2021.658847 (PMC8217870; doi:10.3389/fgene.2021.658847)
Supplement: Supplementary File 3 — Expression values of HSF genes in G. hirsutum (AD1) acc. TM-1 and G. barbadense (AD2) acc. Hai7124. Expression of HSFs in TM1 sheet represented for expression values of HSF genes in G. hirsutum (AD1) acc. TM-1 and Expression of HSFs in Hai7124 sheet represented for expression values of HSF genes in G. barbadense (AD2) acc. Hai7124. [file Table_3.XLSX]

## Sheet: Expression of HSFs in TM1 
GeneID	TM1_0h	TM1_ck_1h	TM1_ck_3h	TM1_ck_6h	TM1_ck_12h	TM1_ck_24h	TM1_37C_1h	TM1_37C_3h	TM1_37C_6h	TM1_37C_12h	TM1_37C_24h	TM1_4C_1h	TM1_4C_3h	TM1_4C_6h	TM1_4C_12h	TM1_4C_24h
Ghi_A02G06021	0	0.101302	0.087151	0.147177	0.242474	0.172114	0.018913	0.129761	0.0239633	0.122157	0.0364393	0.236823	0.030809	0.123859	0.184489	0.121016
Ghi_A02G08261	2.02551	2.04846	4.46625	3.61587	3.88311	6.44945	7.82897	2.70042	3.94774	4.56814	6.88782	3.05493	2.56073	2.11809	2.37291	2.33208
Ghi_A02G09141	15.4754	10.0102	10.4563	3.93618	6.36049	45.3098	65.1858	14.2677	5.57612	11.7482	10.7545	5.75008	15.9213	6.07336	6.96394	21.6803
Ghi_A03G00196	4.15585	5.03243	5.46836	4.68887	5.45583	5.86234	5.17751	6.27184	5.81753	6.27424	5.66163	3.97641	4.88338	4.17612	5.76346	3.40204
Ghi_A03G01196	8.74465	7.01946	9.8192	3.85166	5.6458	12.6682	23.5836	7.77807	3.75625	2.8373	6.84826	4.28276	4.75241	3.66781	5.05769	13.118
Ghi_A03G05016	0.0234817	0	0	0.0120593	0	0	0	0	0	0	0	0	0	0	0	0
Ghi_A05G04011	0	0	0	0	0	0	0	0	0	0	0	0	0.00499267	0	0.0136987	0
Ghi_A05G12466	0.175618	0.305773	0.156006	0.261425	0.254552	0.352533	0	0.270751	0.275778	0.0136017	0.204063	0.231026	0.227306	0.199674	0.168907	0.0544643
Ghi_A05G22286	5.04307	3.88118	2.65404	2.60528	3.22372	7.20661	25.0362	7.09274	6.78183	3.60297	2.74905	1.71106	3.82212	4.05141	4.84405	9.20838
Ghi_A06G12306	6.95389	6.00495	8.04494	7.0194	5.47379	17.4325	14.9961	10.4908	9.77555	7.56632	11.8659	7.30624	9.99921	6.5681	8.95738	9.79055
Ghi_A07G00666	0.191194	0.412182	0.19162	0.148613	0.131904	0.16691	0.272037	0.705818	3.28145	3.00974	2.26499	0.0856673	0.130277	0.102968	0.158981	0.0382843
Ghi_A08G03596	7.93746	6.89447	11.0808	13.8776	5.82845	3.65061	11.0957	6.83034	4.46882	1.79999	13.0793	12.1354	3.75244	2.29315	6.9662	7.54406
Ghi_A08G11316	10.4459	9.44434	9.46564	21.8497	4.19631	14.3552	12.9203	15.4615	18.6404	10.4966	39.4225	12.3929	8.15104	2.27718	2.30632	4.68526
Ghi_A08G13706	7.31338	7.37721	9.84114	8.29329	8.64277	11.753	16.0471	9.39888	6.29091	7.96506	6.14518	7.55068	8.79392	7.14602	8.97529	9.45167
Ghi_A08G14781	0.144145	0.868231	0.453557	0.105244	0.335552	0.136085	0.912129	0.182994	0.559491	0.774076	0.7108	0.0335853	0.100263	0.196226	0.288908	0.495578
Ghi_A08G15006	0.0886797	0.107282	0.167168	0.463416	0.381935	0.336172	0.496174	0.372448	0.540963	0.168367	0.192123	0.135089	0.303318	0.513653	0.195821	0.37413
Ghi_A09G08111	1.40974	1.53442	1.9399	1.72048	2.40551	1.49098	3.87247	1.71679	4.23036	5.97015	1.85929	1.0362	1.52911	1.58981	2.47679	2.96348
Ghi_A09G13111	3.92842	2.79157	4.68717	3.30616	3.61365	6.85324	9.53354	4.57115	5.21815	4.96202	5.93431	3.25347	3.90585	2.65359	4.09608	6.85646
Ghi_A09G13936	0.183008	0.128512	0.105168	0.107305	0.197189	0.066338	0.154961	0.02803	0.046508	0.256883	0.0366	0.218585	0	0.146118	0.05447	0.0376363
Ghi_A10G02321	3.4125	3.49582	2.8576	2.6973	2.39095	4.33868	6.44237	6.37223	3.37603	3.25058	2.99156	2.74947	3.85313	3.0636	4.46515	3.97701
Ghi_A10G07266	0	0	0.190055	0	0.348879	0.159056	0.0482313	0	0	0.359447	0.26636	0	0	0	0	0.0176337
Ghi_A11G01636	1.08888	0.810615	2.60226	2.17555	2.68235	2.82055	1.97995	2.16229	2.88226	2.81278	3.251	1.08798	1.28266	0.931783	1.21492	1.40645
Ghi_A11G02666	1.97175	0.301442	0.147619	0.0895043	0.124151	1.57516	0.142853	0.761754	0.118335	0.0495043	0.216372	0.0275717	0.148889	0.0826613	0.280264	0.163525
Ghi_A11G07051	14.5275	5.19029	3.73465	4.53756	3.93212	4.04187	0.954702	4.87335	1.13869	0.962497	1.37702	13.3851	3.48062	1.82859	1.66166	2.09937
Ghi_A12G09436	5.03785	6.47916	5.49364	4.20005	7.94644	6.80719	19.0465	7.76625	8.0569	10.4457	8.98897	3.38279	6.77893	6.96712	10.5487	18.9806
Ghi_A12G12266	4.16305	5.13552	5.16905	5.52167	4.45027	6.60736	4.80582	5.40653	5.26716	4.94621	6.84651	5.51175	4.15057	4.405	3.96241	4.10402
Ghi_A12G13226	2.71978	4.00819	7.18885	4.91824	5.62983	9.55097	2.45158	3.92809	6.69361	5.42856	12.8911	5.29849	2.10106	1.23442	1.07193	2.56624
Ghi_A13G01366	7.67427	6.711	11.0041	6.34451	5.94241	14.4102	7.23137	9.73278	4.98942	6.81277	11.3714	7.00477	11.5961	9.93851	7.88008	6.02295
Ghi_A13G10686	2.92509	3.56418	5.22582	3.46163	4.37696	8.14311	7.11864	4.07406	2.90995	3.35588	3.949	3.41663	3.98372	3.83987	4.6464	5.6561
Ghi_A13G12441	6.23095	5.97317	9.70332	119.62	4.62216	2.65103	10.3319	4.58165	29.1678	3.44438	15.0376	10.114	8.94631	2.32021	4.18576	4.87508
Ghi_D02G04501	0	0	0.0157573	0	0	0	0	0	0.0343257	0	0	0	0	0.044402	0.101252	0
Ghi_D03G01096	13.7752	8.15685	8.76813	3.09125	3.50442	51.699	39.4866	13.0595	5.1005	9.02647	9.82053	4.37923	12.4174	5.24177	6.92313	14.171
Ghi_D03G03196	4.04417	3.76865	5.50494	4.79303	4.16359	7.93143	2.78942	4.29772	4.61029	5.61922	9.70041	6.58966	3.3639	2.82506	1.93186	1.51455
Ghi_D03G04351	0	0	0.018273	0.010177	0	0	0.041262	0.058428	0.067497	0	0.0284067	0	0	0.0233077	0	0
Ghi_D03G09056	21.022	18.5122	18.5819	12.875	10.9013	26.4908	35.5745	20.208	11.9359	10.8804	17.1898	18.3868	18.4334	10.9163	10.8629	22.1467
Ghi_D03G10101	3.56438	3.75824	4.33064	4.31389	3.98889	5.26631	3.6895	4.7658	4.54196	4.71607	4.93635	3.32008	3.59318	2.40948	2.24033	3.24913
Ghi_D04G01901	4.93084	4.73514	5.94563	5.5871	6.67633	14.4781	40.8162	9.37133	9.92653	6.95801	6.34349	3.14973	8.34354	6.10667	10.5128	19.0226
Ghi_D05G01481	0.387254	0.715453	0.278414	0.575657	0.338384	0.44677	2.19599	0.151157	0.197188	0.211253	0.231382	0.286975	0.885153	2.22387	0.733996	1.16947
Ghi_D05G07601	0.423476	0.424046	0.162115	0.059724	0.20205	0	0.027529	0.315054	0.421045	0	0.0267053	0.197351	0.170895	0.186655	0.086874	0.065847
Ghi_D06G12056	4.02788	2.84711	3.83504	3.43897	2.8799	5.77082	7.9314	6.12588	5.67975	4.89208	6.38722	2.77492	5.97781	4.14263	4.96499	5.07071
Ghi_D07G00601	0.053501	0.044297	0	0.131916	0.0534973	0	0.128302	0.170782	0.0733433	0.0782087	0.136057	0.285089	0.0602593	0.113344	0	0.037952
Ghi_D08G03436	1.81295	2.41633	5.18175	10.0483	4.7115	2.50926	9.88636	5.26912	4.7165	1.38413	4.56734	2.71881	2.98927	1.35193	4.36376	5.79962
Ghi_D08G10626	6.78428	6.56245	8.15358	16.3029	4.48698	8.2141	20.1214	13.1819	14.3026	12.3198	33.1034	11.1443	7.79211	2.6697	3.858	6.86477
Ghi_D08G12936	11.9511	10.3093	11.0224	7.3863	10.0202	11.378	18.2859	12.7022	6.14313	6.86639	7.07706	10.6731	10.1326	9.5987	11.7401	12.5792
Ghi_D08G13996	0.427062	1.40112	2.26955	1.81139	2.76934	1.9233	2.91639	0.815705	4.13258	2.94441	1.78078	0.500811	0.746452	1.59412	2.39573	3.53014
Ghi_D09G07796	2.37648	1.48081	2.21357	3.321	2.07637	1.79931	11.4834	7.22779	8.41023	6.70897	4.54788	1.67963	4.26806	2.93984	5.93068	6.81038
Ghi_D09G09531	3.54009	2.67895	3.74239	2.60429	2.98329	4.71204	8.10834	4.30506	4.37785	4.48845	3.38226	2.31597	3.52323	2.16063	2.91658	4.72569
Ghi_D09G10346	0	0.0196613	0.045628	0.0341947	0.0676493	0.048727	0.0946137	0	0	0.103561	0.012418	0	0	0.026868	0.034229	0
Ghi_D10G01611	3.55933	2.93642	4.23858	3.81649	2.9152	5.67993	7.11609	7.04989	3.7897	3.51853	5.61275	4.23853	5.87133	3.66728	4.65122	6.0625
Ghi_D10G08231	0	0	0	0	0.0276673	0	0	0	0.0457183	0	0	0	0	0	0	0
Ghi_D11G01541	2.52378	2.32854	3.45698	3.25239	3.07266	4.56102	1.22278	4.32019	4.55599	5.19059	5.59046	2.23966	1.43645	0.846333	0.703998	0.783707
Ghi_D11G02981	6.3136	2.53492	2.36789	1.32528	1.17158	3.33714	1.10384	8.43868	1.24752	1.5942	2.49292	1.19572	3.80976	1.59889	1.09833	2.01102
Ghi_D11G06781	18.4568	11.1763	8.26423	12.4671	10.0223	2.21139	2.83304	14.709	5.572	2.24139	2.64103	17.4939	8.04788	5.03262	5.85676	7.0132
Ghi_D12G10166	11.7182	14.2144	12.2092	11.2743	14.7462	19.5715	64.4975	24.3522	16.5398	22.159	13.5381	9.37498	37.9246	26.4706	46.6973	67.8167
Ghi_D12G12826	5.77397	5.21662	6.77196	6.30157	5.22084	8.45835	5.74009	6.1562	7.46699	6.38481	9.21818	5.11428	5.2237	4.77815	4.92557	3.71076
Ghi_D12G13776	3.24153	4.06115	5.46643	7.18956	4.96306	10.2495	2.55225	6.56406	9.01254	6.11418	11.2756	5.74187	2.43761	1.18162	1.21254	2.73136
Ghi_D13G01336	3.11119	4.25784	4.68787	3.55644	4.11667	7.66982	3.32731	4.49916	3.3331	5.13148	4.68225	2.92543	4.58595	5.01175	4.33624	2.88049
Ghi_D13G09616	4.20326	4.39488	5.50333	5.2003	6.08753	7.94392	7.61291	4.75346	4.55557	5.6683	4.99622	4.31033	5.43241	5.82503	5.23211	7.78605
Ghi_D13G11381	4.01422	4.3752	9.76767	100.869	4.95869	1.77247	7.94301	3.44059	22.6107	3.34326	10.983	8.71554	8.30384	1.8233	2.71692	4.74991

## Sheet: Expression of HSFs in Hai7124 
GeneID	H7124_0h	H7124_ck_1h	H7124_ck_3h	H7124_ck_6h	H7124_ck_12h	H7124_ck_24h	H7124_37C_1h	H7124_37C_3h	H7124_37C_6h	H7124_37C_12h	H7124_37C_24h	H7124_4C_1h	H7124_4C_3h	H7124_4C_6h	H7124_4C_12h	H7124_4C_24h
Gobar.1Z001700.1	0.880329	0.175152	1.14517	0.0592	0.133278	0.0663193	0.07123	0.144575	0.0220627	0.346512	0.236098	0.232717	0.0103863	0.053989	0.086266	0.182875
Gobar.A02G122400.1	0.0128467	0.0434227	0	0.062338	0.0607973	0.0959773	0.0523483	0.0236457	0.067229	0.131213	0.0584627	0.01378	0.109984	0.010259	0.0744673	0.0942303
Gobar.A02G154300.1	2.38305	3.4519	2.62435	2.07669	3.0784	3.00369	2.91934	2.17996	2.81445	4.52372	4.00678	1.93398	1.91802	2.10285	1.36077	2.12952
Gobar.A02G170900.1	15.1581	7.33959	8.71023	7.15056	9.37648	7.16969	7.45516	5.3765	4.1891	4.62636	3.59572	5.40467	3.36279	6.91385	7.51278	7.30611
Gobar.A03G003500.1	3.37337	3.92626	3.56532	3.61163	3.93074	4.00557	3.60646	4.40278	3.96705	4.24287	3.25452	3.32769	3.47363	4.28795	3.82875	3.5436
Gobar.A03G023700.1	1.43588	5.42005	6.18872	4.32777	7.55227	4.55605	5.8994	3.25563	3.15832	4.42206	5.03146	5.30706	3.76301	7.30597	11.1515	13.3706
Gobar.A03G092900.1	0	0	0	0	0	0	0	0	0.0205567	0	0	0.0349317	0.0904373	0	0	0
Gobar.A05G031800.1	0	0.0409627	0	0	0	0.0359603	0	0	0	0	0	0.02983	0	0.00741	0.0289013	0.0106637
Gobar.A05G212400.1	0.0892753	0.143284	0.0375347	0.064784	0.111341	0.126824	0.021803	0.170796	0.129808	0.0701887	0.045105	0.096296	0.124679	0.004419	0.0581927	0
Gobar.A05G395400.1	2.64298	2.05967	5.09183	2.66609	2.49373	2.51282	3.88896	2.41379	2.5403	2.47599	1.87611	3.53048	3.49601	4.83225	3.60489	3.61326
Gobar.A06G214900.1	6.4484	8.02716	7.31851	4.82348	6.98047	7.87543	7.37859	5.01016	5.7234	8.77166	8.25117	6.87238	4.84949	6.81067	5.388	6.42388
Gobar.A07G013600.1	0.0116177	0.125585	1.32083	0.330289	0.0982743	0.032942	1.67762	0.367281	1.75964	1.90414	0.763114	0.617766	0.25016	0.187404	0.0408237	0.145362
Gobar.A08G071100.1	3.43977	3.78595	9.43569	2.2239	2.82814	2.89622	5.21525	5.83714	2.5431	4.13501	13.0175	5.13309	1.87267	3.44588	3.72551	5.49394
Gobar.A08G190000.1	2.91409	4.42591	26.4183	2.28652	3.73252	4.81031	12.9196	4.95487	7.98307	15.7491	21.4785	8.48372	2.49684	2.00297	2.55683	6.38122
Gobar.A08G238100.1	7.97772	6.28641	4.33423	8.43386	7.12611	6.94475	6.39802	5.65016	5.11509	3.91608	4.87788	5.27946	4.86097	6.92114	6.21517	7.35143
Gobar.A08G260300.1	0.093916	0.23564	0.102029	0.895162	0.497015	0.0866223	0.288519	0.39043	1.02097	0.518964	0.190766	0.367021	1.35364	0.720557	0.413055	0.280055
Gobar.A08G265100.2	0.344683	0.269151	0.310589	0.218531	0.219458	0.158795	0.26712	0.289076	0.308111	0.344855	0.373981	0.0821997	0.0876987	0.223701	0.0909233	0.149963
Gobar.A09G145200.1	1.34894	0.77842	1.72352	1.04711	0.889217	0.521255	1.90738	1.41397	5.92252	2.27283	1.38014	0.936263	1.18213	2.08795	1.58431	2.11356
Gobar.A09G217300.1	6.09018	3.47686	5.04263	4.31889	4.51906	2.64773	3.93145	3.08634	3.80936	4.36093	3.55664	2.64602	1.68401	4.1855	4.412	4.14408
Gobar.A09G234200.1	0.0348437	0.124877	0	0.0672673	0.0685403	0.0361227	0.04792	0	0.24291	0.0486107	0.158882	0.0262683	0.0286483	0.066087	0.103337	0.110761
Gobar.A10G036400.1	3.42906	2.25482	3.11592	2.17141	2.43722	2.24862	3.57605	2.18197	1.74673	1.8763	1.86254	2.02005	2.08714	4.2226	3.45505	4.25496
Gobar.A10G125700.1	0	0.102696	0.0324057	0	0.11972	0.102931	0.0458977	0	0.172318	0.160478	0.030928	0	0	0.0205117	0	0
Gobar.A11G032500.1	0.944168	1.80014	1.91829	1.94542	1.72741	1.41377	1.67913	2.10963	2.6038	2.57128	1.7517	0.794356	0.681792	0.672571	0.810841	1.50663
Gobar.A11G134300.1	3.40688	4.1623	1.36923	2.57717	2.71836	3.90655	1.57613	2.571	0.364287	1.35755	1.16424	5.64544	2.67816	1.41041	2.37655	2.27753
Gobar.A12G164100.1	3.55927	4.81325	4.35011	5.96104	5.48891	3.17841	7.72515	4.88874	4.57603	5.29627	4.54831	5.41082	3.02716	8.28167	9.76859	10.6748
Gobar.A12G217200.1	2.65588	4.10138	4.33193	2.86886	3.9781	3.60394	4.22251	3.513	4.09333	4.74153	4.78998	3.72854	3.56941	3.02766	3.07275	3.56264
Gobar.A12G236200.1	1.30276	4.08621	5.1485	2.56969	4.6778	4.24195	4.0254	2.82606	4.4579	6.15028	6.84389	4.0332	2.02993	1.20233	1.68673	2.91289
Gobar.A13G029100.2	7.53594	6.33295	3.62118	4.03959	5.94478	7.04687	2.90192	4.36175	3.79742	3.7074	4.62733	5.66198	3.52066	4.70833	4.46857	4.57063
Gobar.A13G173700.1	2.24359	3.67757	2.15873	2.76542	3.43903	3.89588	3.45602	2.29298	2.10915	2.17215	2.00265	2.14578	1.82746	3.08545	3.45719	4.52832
Gobar.A13G208300.3	3.4789	2.20964	305.642	3.19846	3.38341	1.8552	127.325	6.43406	7.90156	10.7502	71.0932	15.9313	6.48817	4.34411	6.72098	12.585
Gobar.D02G103600.1	0	0	0	0	0	0.00870133	0	0.006911	0	0	0.00628867	0	0	0.0185083	0	0
Gobar.D03G023400.1	15.196	7.3489	8.16645	6.82553	8.70292	6.76015	5.97895	4.02821	3.95335	4.74736	3.15169	5.08225	1.84852	6.71691	8.12902	6.99636
Gobar.D03G055200.4	2.69977	3.98932	3.7905	2.5895	3.9492	4.81545	2.54977	2.77243	4.27557	5.60456	5.38445	2.98379	2.42799	1.6866	1.1867	1.20611
Gobar.D03G082100.1	0	0.0123047	0	0.0154823	0.050556	0.0124717	0.002673	0.00995467	0.0908643	0.0247593	0	0.00884533	0.012987	0	0.0282047	0.0127337
Gobar.D03G177300.1	11.8908	12.3806	20.5385	8.58074	15.4538	11.8692	17.4179	13.0423	7.69593	9.8793	10.8846	13.5391	7.74986	16.1642	20.9107	21.4213
Gobar.D03G201300.1	2.93371	3.1117	4.01343	3.18491	3.45315	3.12528	3.68788	2.92754	3.12587	3.50112	3.39812	2.26276	1.92639	2.06658	1.99893	2.08383
Gobar.D04G043800.1	4.98755	4.32328	6.41687	5.88536	4.84482	4.24511	6.53979	3.47494	3.72191	4.32921	3.06642	3.8632	3.69755	8.31631	7.16757	7.28227
Gobar.D05G032100.1	0.67116	0.43176	0.481472	0.198576	0.099623	0.548373	0.256921	0.541006	0.117026	0.0882733	0.076281	0.805217	1.23445	2.00153	0.928602	0.862086
Gobar.D05G214500.1	0.102274	0.179773	0.175167	0.160246	0.392817	0.135976	0.009264	0.11485	0.18497	0.0599053	0.050991	0.111418	0.137199	0.00867633	0.068208	0.105586
Gobar.D06G242000.1	2.99704	2.74502	4.9021	2.13068	2.33058	2.57531	3.85545	2.44604	3.56581	5.28907	4.64384	4.76681	2.9661	3.80817	3.59869	4.22461
Gobar.D07G012000.1	0.15034	0.0714683	0.250756	0.0919927	0	0.0351233	0.180806	0.144636	0.0559767	0.0374353	0.0347897	0.0246183	0.0576443	0.0881813	0.00951233	0
Gobar.D08G075600.6	2.94261	1.72228	12.4043	2.31534	1.94443	1.08654	6.19488	6.04836	2.21596	1.88501	7.45455	2.32983	1.02576	2.02139	2.32539	3.33201
Gobar.D08G216100.2	3.05575	5.38476	25.5088	2.96827	4.95105	5.62052	15.3054	5.41519	9.07833	18.4368	19.9307	11.8636	4.01905	3.41017	4.95087	11.6447
Gobar.D08G265200.1	10.4443	8.46463	5.02697	8.89323	8.03402	6.92726	6.00233	7.6269	4.67169	4.46127	4.02265	7.03468	5.92627	10.2481	10.6196	13.0356
Gobar.D08G288900.1	0.243786	1.11158	1.03657	2.15843	1.85319	1.2989	1.75418	1.36061	2.67785	2.04356	1.25144	1.2401	2.57966	2.14083	1.82873	1.9108
Gobar.D09G155100.1	3.48307	1.57556	7.60953	1.28471	1.24834	0.94314	6.04345	2.45825	5.86985	3.71365	3.52032	1.97783	2.12958	3.77118	2.38431	4.28392
Gobar.D09G220900.1	4.04726	3.28248	3.27077	2.32239	4.05448	1.72979	2.76865	2.5461	2.54202	2.63089	2.7927	2.40291	1.35908	4.03258	2.43594	3.52492
Gobar.D09G239300.1	0.042482	0.00663833	0	0	0.0678193	0.0398367	0.00875433	0	0.014672	0.026909	0.0341317	0	0.029527	0.00649967	0.00893133	0.130034
Gobar.D10G037200.3	4.49719	2.94963	5.00887	1.93993	2.13515	2.77913	3.8065	2.6124	2.61303	2.5732	2.93754	2.17033	2.05945	3.20393	3.22553	3.32861
Gobar.D10G166900.1	0	0	0	0	0.00916167	0	0	0	0.038916	0	0.0579707	0	0.0135153	0	0	0.0115667
Gobar.D11G031900.1	1.44274	2.79449	3.63395	2.54121	3.21439	2.75854	2.98024	2.94076	4.41228	5.56261	4.74143	1.20812	0.866114	0.905107	0.931047	1.37877
Gobar.D11G052300.1	2.30538	2.14623	5.84993	0.570318	0.971267	0.923648	1.91503	0.716776	1.20024	1.02029	1.20698	1.44228	0.446368	1.18831	1.77983	1.97342
Gobar.D11G136800.1	7.67678	7.66074	6.61674	6.78898	3.96214	4.73569	7.18842	7.20288	3.92244	2.1902	4.19417	11.9223	8.81557	7.71231	8.65596	6.11323
Gobar.D12G175800.1	29.9793	11.8132	11.3922	10.5749	9.28421	9.84002	19.8347	11.6169	7.35175	8.63699	6.46475	17.7552	13.7507	29.8567	34.6727	35.6174
Gobar.D12G233500.1	3.52956	4.87573	5.81424	4.44773	5.46884	4.86775	5.35875	4.20764	4.91209	6.78998	6.38448	4.3475	4.11421	3.61296	3.01879	3.55942
Gobar.D12G252800.1	1.29973	1.99756	9.44351	2.30496	2.89409	3.55095	6.64186	2.6289	4.33576	6.63288	8.1267	4.31697	1.26317	1.05547	1.03229	2.2547
Gobar.D13G029800.1	4.71028	3.8694	1.51912	2.44515	3.7284	4.6178	2.54626	2.49338	2.7063	2.51154	2.73342	3.42418	2.44734	2.96556	3.26549	2.83537
Gobar.D13G184600.1	2.16797	4.49879	2.71419	3.68825	4.43061	4.44509	4.40311	2.91486	2.91907	3.79734	3.10971	4.16981	4.05025	3.47125	4.64773	7.07548
Gobar.D13G221800.3	3.57087	1.81053	209.578	3.87259	3.65317	1.83726	79.1182	4.41531	5.89366	8.46562	74.6697	7.27379	4.85444	2.43804	5.28416	12.252
